# Supplementary material for: Prediction of Site Directed miRNAs as Key Players of Transcriptional Regulators Against Influenza C Virus Infection Through Computational Approaches
Source: Front Mol Biosci. 2022 Apr 8;9:866072. doi: 10.3389/fmolb.2022.866072 (PMC9023806; doi:10.3389/fmolb.2022.866072)
Supplement: Supplementary file 2 [file DataSheet1.xlsx]

## Sheet: Sheet1
miR Name	position_miRanda_start site	Position_miRanda_end site	Position_RNA22_start site	Position_RNA22_end site	Folding energy(k-cal/mol)	energy_miRanda	gene Name	Score_miRanda	gene protein	RNA_Hybrid(position)	mfe	length
hsa_miR_522_5p	689	710				-19.04	NC_006311.1(1807)	142	NP
hsa_miR_1298_5p	1188	1209				-21.43	NC_006310.2(2073)	151	HEF
hsa_miR_133a_3p	992	1013				-18.29	NC_006307.2(2365)	147	PB2
hsa_miR_4743_3p	1220	1241				-18.68	NC_006307.2	162	PB2
hsa_miR_4743_3p(a)			708	728	-17.5
hsa_miR_4743_3p(b)			46	67	-17.3
hsa_miR_577	690	712				-20.01	NC_006310.2	151	HEF
hsa_miR_5088_5p	1550	1571	1550	1571	-19.3	-21.35	NC_006307.2	148	PB2
hsa_miR_5088_5p(a)			1058	1082	-20.2				M2	1021	-30.1	24
hsa_miR_5088_5p(b)			731	754	-18.4
hsa_miR_5088_5p(c)			1285	1309	-19.5				HEF	1281	-29.9	24
hsa_miR_4493(a)			8	30	-21.2
hsa_miR_4493	350	374				-19.38	NC_006312.2(1180)	151	M1
hsa_miR_4709_3p	1229	1250				-20.32	NC_006311.1	157	NP
hsa_miR_7159_5p	330	353				-18.07	NC_006311.1	153	NP
hsa_miR_6874_3p	1961	1984				-19.889	NC_006310.2	152	HEF
hsa_miR_6874_3p(a)			1097	1119	-20.5
hsa_miR_3940_5p	671	690				-18.13	NC_006310.2	147	HEF	674	-30.9	20
hsa_miR_3940_5p(a)			97	115	-20.1
hsa_miR_3940_5p(b)			1976	1997	-17.9
hsa_miR_3940_5p(c)			164	182	-17.3
hsa_miR_431_3p	1357	1380				-19.25	NC_006310.2	143	HEF
hsa_miR_103a_2_5p	603	630				-20.32	NC_006310.2	145	HEF
hsa_miR_103a_2_5p(a)	213	234	213	234	-17.8	-20.5499	NC_006307.2	155	PB2
hsa_miR_103a_2_5p(b)	737	758				-18.16	NC_006306.2	141	NS1
hsa_miR_3155a	505	526	505	526	-23.4	-26.709	NC_006310.2	153	HEF	507	-29.7	21
hsa_miR_3155a(a)	2004	2024				-20.799	NC_006307.2	151	PB2
hsa_miR_3155a(b)			533	553	-20.4
hsa_miR_6740_5p	1230	1250	1230	1250	-21	-27.5	NC_006310.2	153	HEF
hsa_miR_541_5p	142	164				-18.35	NC_006307.2	158	PB2	131	-30.7	21
hsa_miR_6515_3p	2268	2287	2268	2287	-17.7	-21.7	NC_006308.2	149	PB1
hsa_miR_2276_3p	280	301				-26.93	NC_006308.2	152	PB1	282	-29.8	22
hsa_miR_6780b_5p	1133	1158	1134	1158	-18.6	-23.09	NC_006309.2	147	P3
hsa_miR_1306_5p	1445	1466				-21.26	NC_006310.2	156	HEF
hsa_miR_6796_5p	1545	1566	1545	1565	-23.9	-28.209	NC_006311.1	154	NP	1547	-30.4	23
hsa_miR_483_3p	643	663				-18.65	NC_006311.1	143	NP
hsa_miR_146a_5p	586	609				-18.84	NC_006311.1	150	NP
hsa_miR_1289	1323	1345				-23.77	NC_006308.2	150	PB1
hsa_miR_5002_5p	361	388				-22.98	NC_006312.2	168	M1
hsa_miR_532_3p	1715	1736				-19.75	NC_006308.2	144	PB1
hsa_miR_4747_5p	1224	1243	1224	1243	-19.3	-21.52	NC_006310.2	149	HEF
hsa_miR_4747_5p(a)	1138	1158				-25.52	NC_006309.2	150	P3
hsa_miR_6768_3p	125	145				-20.49	NC_006311.1	140	NP
hsa_miR_4797_3p	1885	1904				-19.51	NC_006310.2	141	HEF
hsa_miR_6868_3p	100	122				-26.69	NC_006312.2	147	M1
hsa_miR_6868_3p(a)	1094	1114	1094	1114	-20.9	-23.41	NC_006309.2(2183)	167	P3
hsa_miR_6868_3p(b)	1924	1945				-18.12	NC_006309.2	144	P3
hsa_miR_6868_3p( c )	381	402				-21.9	NC_006308.2(2363)	143	PB1	375	-29.7	21
hsa_miR_6868_3p(d)	1202	1222				-20.91	NC_006307.2	145	PB2
hsa_miR_101_5p	833	854				-18.32	NC_006312.2	140	CM2
hsa_miR_1248	1417	1443				-18.11	NC_006309.2	156	P3
hsa_miR_1248(a)	922	948				-20.15	NC_006311.1	144	NP
hsa_miR_6794_5p			1471	1491	-22.6
hsa_miR_6794_5p(a)	1842	1861	1843	1861	-23.4	-24.969	NC_006310.2	154	HEF
hsa_miR_6794_5p(b)	686	705				-21.139	NC_006311.1	140	NP
hsa_miR_6794_5p(c)			2289	2310	-19.6
hsa_miR_496	22	44				-18.2	NC_006312.2	150	M1
hsa_miR_6818_3p	1739	1760	1739	1760	-21.8	-24.66	NC_006307.2	143	PB2
hsa_miR_6797_5p	2285	2309				-31.07	NC_006308.2	153	PB1	2289	-33.3	25
hsa_miR_6797_5p(a)			1514	1537	-18.9
hsa_miR_6797_5p(b)			595	621	-17.8
hsa_miR_5705(a)	2	24				-19.02	NC_006309.2	140	P3
hsa_miR_5705			589	610	-19.4
hsa_miR_4722_5p	1072	1096				-26.37	NC_006312.2	144	CM2	1072	-30.7	23
hsa_miR_4722_5p(a)	1218	1242				-30.99	NC_006309.2	163	P3	1217	-36.4	23
hsa_miR_4722_5(b)	913	935				-19.11	NC_006307.2	140	PB2	904	-30.6	23
hsa_miR_4722_5(c)			982	1005	-18.3
hsa_miR_7157_5p	139	162				-18.36	NC_006311.1	143	NP
hsa_miR_10394_5p	278	301	253	275	-21.7	-23.3	NC_006308.2	141	PB1
hsa_miR_10394_5p(a)			1279	1303	-17.8
hsa_miR_302c_5p	779	801				-21.99	NC_006307.2	155	PB2
hsa_miR_302c_5p(a)	644	665				-19.59	NC_006307.2	152	PB2
hsa_miR_5001_5p	1195	1218				-22.05	NC_006310.2	149	HEF	1172	-30.3	24
hsa_miR_5001_5p(a)			1252	1276	-19.2
hsa_miR_5001_5p(b)			663	687	-17.14
hsa_miR_3619_5p	1224	1244				-23.17	NC_006309.2	151	P3
hsa_miR_3619_5p(a)	823	844				-22.71	NC_006308.2	145	PB1
hsa_miR_3619_5p(b)			985	1004	-20.8
hsa_miR_3619_5p(c)			270	291	-18.9
hsa_miR_330_3p	436	456				-21.67	NC_006308.2	148	PB1
hsa_miR_3910	519	537				-19.4	NC_006310.2	155	HEF
hsa_miR_1282	236	255				-24.61	NC_006312.2	161	M1
hsa_miR_103a_1_5p	603	630				-24.01	NC_006310.2	145	HEF
hsa_miR_103a_1_5p(a)	213	234	213	234	-17.8	-19.67	NC_006307.2	155	PB2
hsa_miR_103a_1_5p(b)			1632	1656	-18				HEF	1682	-30.4	23
hsa_miR_6841_3p	1283	1305				-18.95	NC_006309.2	144	P3
hsa_miR_6841_3p(a)	703	725				-20.29	NC_006311.1	148	NP
hsa_miR_3928_3p			923	946	-21.1
hsa_miR_3928_3p(a)	1062	1085	1062	1085	-19.1	-20.09	NC_006309.2	149	P3
hsa_miR_6778_5p	1228	1248				-29.15	NC_006310.2	153	HEF	1232	-31.1	22
hsa_miR_6778_5p(a)	1300	1320	1300	1320	-20.9	-24.96	NC_006310.2	140	HEF
hsa_miR_6778_5p(b)	2291	2312				-23.17	NC_006308.2	146	PB1	2289	-30	22
hsa_miR_6778_5p(c)			518	542	-21.1
hsa_miR_6778_5p(d)			238	260	-18.2
hsa_miR_6778_5p(e)			1520	1541	-16.9
hsa_miR_1301-3p	1578	1599				-22.03	NC_006308.2	159	PB1
hsa_miR_3938	836	862				-21.8	NC_006310.2	157	HEF
hsa_miR_371b-3p	1334	1356				-33.23	NC_006309.2	177	P3
hsa_miR_370_3p	1547	1568				-26.88	NC_006308.2	144	PB1	1546	-30.6	22
hsa_miR_4751	1441	1466				-20.32	NC_006311.1	141	NP
hsa_miR_23a_5p	677	701	659	682	-19.8	-22.02	NC_006310.2	142	HEF
hsa_miR_23a_5p(a)			1469	1488	-18.6
hsa_miR_23a_5p(b)			1889	1910	-18.6
hsa_miR_23a_5p(c)	773	794				-21.68	NC_006306.2	144	NS1
hsa_miR_23a_5p(d)			1279	128	-18
hsa_miR_329_5p	1777	1800				-18.54	NC_006309.2	148	P3
hsa_miR_105_3p	425	445				-21.4	NC_006312.2	157	M1
hsa_miR_4326	215	234				-19.46	NC_006309.2	154	P3
hsa_miR_6751_5p			1225	1247	-21.8
hsa_miR_6751_5p(a)	65	89	65	89	-21.9	-26.73	NC_006308.2	151	PB1
hsa_miR_6751_5p(b)			1297	1319	-20.4
hsa_miR_6751_5p(c)			786	806	-17
hsa_miR_6807_5p	2068	2088				-18.88	NC_006309.2	155	P3
hsa_miR_6807_5p(a)			96	120	-18.1
hsa_miR_6735_5p	1663	1689				-19.54	NC_006309.2	150	P3
hsa_miR_4438	2005	2025				-19.29	NC_006307.2	144	PB2
hsa_miR_3189_3p	906	926				-24.66	NC_006309.2	140	P3
hsa_miR_3189_3p(a)			528	548	-17.1
hsa_miR_302b_5p	824	846				-18.87	NC_006311.1	163	NP
hsa_miR_623(a)			1285	1307	-25.1				HEF	1284	-31.7	23
hsa_miR_623	987	1009				-18.59	NC_006311.1	154	NP
hsa_miR_623(a)			1044	1066	-17
hsa_miR_875_3p	1023	1043				-21.16	NC_006309.2	147	P3
hsa_miR_3689e	259	281				-20.83	NC_006308.2	154	PB1
hsa_miR_892a	1735	1755				-20.41	NC_006309.2	152	P3
hsa_miR_6734_3p	307	329				-29.44	NC_006308.2	185	PB1	308	-33	23
hsa_miR_6734_3p(a)	596	619				-18.08	NC_006308.2	159	PB1
hsa_miR_4772_3p	710	729	710	729	-19.9	-23.17	NC_006312.2	141	CM2
hsa_miR_4772_3p(a)			407	430	-17
hsa_miR_518f_5p	686	710				-19.36	NC_006311.1	146	NP
hsa_miR_6866_3p	483	506				-20.83	NC_006308.2	146	PB1
hsa_miR_208b_5p	2215	2236				-20.08	NC_006307.2	162	PB2
hsa_miR_6736_5p	401	422				-18.52	NC_006312.2	143	M1
hsa_miR_93_5p	963	988	963	988	-16.9	-18.87	NC_006308.2	151	PB1
hsa_miR_3922_5p	577	600				-26.55	NC_006312.2	168	M1	579	-30.1	23
hsa_miR_663b	79	100				-22.87	NC_006308.2	142	PB1
hsa_miR_663b(a)			1412	1432	-18
hsa_miR_1273h_5p	1229	1247				-18.04	NC_006310.2	148	HEF
hsa_miR_1273h_5p(a)			239	259	-17.6
hsa_miR_1273h_5p(b)			496	515	-17.2
hsa_miR_4320	145	162	145	162	-18.1	-19.55	NC_006307.2	156	PB2
hsa_miR_4320(a)			228	244	-17.1
hsa_miR_3936	1511	1532	1511	1532	-17.2	-19.55	NC_006311.1	147	NP
hsa_miR_339-5p	295	314				-20.53	NC_006309.2	141	P3
hsa_miR_186_5p	1346	1367				-20.26	NC_006310.2	148	HEF
hsa_miR_6856_5p	625	650				-22.49	NC_006306.2	140	NS1
hsa_miR_6856_5p(a)	876	890	886	890	-20	-23.54	NC_006308.2	153	PB1
hsa_miR_6856_5p(b)			490	513	-19.1
hsa_miR_520e_3p	594	614				-21.5	NC_006312.2	151	M1
hsa_miR_3616_3p	725	746				-20.6	NC_006306.2	143	NS1
hsa_miR_4713_5p	1715	1737				-20.62	NC_006308.2	149	PB1
hsa_miR_4713_5p(a)	968	990				-22.08	NC_006312.2	158	M1	982	-30.3	22
hsa_miR_4713_5p(b)			705	730	-18.3
hsa_miR_4713_5p(c)	1063	1084				-23.07	NC_006312.2	155	CM2
hsa_miR_144_3p	1572	1593				-18.55	NC_006309.2	156	P3
hsa_miR_6840_3p	725	750				-19.68	NC_006311.1	143	NP
hsa_miR_4709_3p	1326	1349				-19.48	NC_006309.2	154	P3
hsa_miR_6511b_5p			1160	1184	-27.3				NP	1160	-36.2	24
hsa_miR_6511b_5p(a)	785	807				-31.44	NC_006312.2	164	CM2	785	-38	24
hsa_miR_6511b_5p(b)			470	493	-19.3
hsa_miR_8079	1177	1200	1177	1200		-22.9	NC_006307.2	156	PB2
hsa_miR_8079(a)			816	836	-17.6
hsa_miR_5580_5p	1758	1782				-23.16	NC_006309.2	150	P3
hsa_miR_5580_5p(a)			1534	1553	-17.3
hsa_miR_4696	830	849				-18.17	NC_006307.2	153	PB2
hsa_miR_4696(a)			1352	1373	-19.2
hsa_miR_383_3p	1023	1042	1023	1042	-17.4	-19.09	NC_006308.2	143	PB1
hsa_miR_383_3p(a)	989	1004	986	1004	-19.4	-22.27	NC_006312.2	140	CM2
hsa_miR_383_3p(b)			1675	1693	-19.1
hsa_miR_199b_5p	1106	1129				-21.63	NC_006307.2	152	PB2
hsa_lt_7i_3p	1298	1318				-20.29	NC_006309.2	154	P3
hsa_miR_103a_3p	1021	1043	1021	1043	-18	-20.21	NC_006308.2	141	PB1
hsa_miR_103a_3p(a)	409	432				-19.66	NC_006310.2	148	HEF
hsa_miR_103a_3p(b)			482
hsa_miR_3125	1068	1086	1068	1086	-17	-20.49	NC_006309.2	144	P3
hsa_miR_3125(a)	929	947	929	947	-18.5	-23.2	NC_006310.2	152	HEF
hsa_miR_4709_5p	1326	1349				-19.48	NC_006309.2	154	P3
hsa_miR_7151_5p	1260	1283				-21.52	NC_006307.2	148	PB2
hsa_miR_3194_3p	56	80	57	80	-23.4	-25.29	NC_006311.1	141	NP	58	-30.9	22
hsa_miR_3194_3p(a)			1030	1051	-17
hsa_miR_4446_5p	710	729				-18.37	NC_006308.2	155	PB1
hsa_miR_4742_5p	292	317				-24.43	NC_006310.2	151	HEF
hsa_miR_571	667	687	666	687	-17.3	-21.19	NC_006306.2	146	NSF
hsa_miR_571(a)			1533	1555	-17.5
hsa_miR_5047	386	404				-18.85	NC_006309.2	148	P3	488	-30.1	21
hsa_miR_3197	299	321				-21.16	NC_006307.2	153	PB2	255	-30.3	23
hsa_miR_330_5p	1059	1078				-18.71	NC_006309.2	148	P3
hsa_miR_208a_5p	2215	2236				-20.45	NC_006307.2	150	PB2
hsa_miR_6867_3p	578	598				-20.15	NC_006308.2	159	PB1
hsa_miR_6867_3p(a)	708	729				-22.82	NC_006308.2	146	PB1
hsa_miR_6882_3p			2273	2294	-23.4				PB1	2274	-31.3	24
hsa_miR_6882_3p(a)	60	84				-19.04	NC_006308.2	154	PB1
hsa_miR_6882_3p(b)			480	506	-18.5
hsa_miR_4778_3p	1606	1630	1605	1630	-18.4	-20.54	NC_006311.1	162	NP
hsa_miR_4778_3p(a)	925	950				-22.66	NC_006311.1	156	NP
hsa_miR_4778)_3p(b)	1772	1796				-19.52	NC_006309.2	143	P3
hsa_miR_4778_3p( c )	1262	1283				-23.11	NC_006310.2	160	HEF
hsa_miR_554	813	833				-18.33	NC_006310.2	149	HEF
hsa_miR_544(a)	1145	1166	1145	1166	-21.5	-25.44	NC_006310.2	148	HEF
hsa_miR_7106_5p			1227	1246	-21.3				NP	1214	-30.1	20
hsa_miR_7106_5p(b)	1181	1200	482	504	-17.3	-18.48	NC_006311.1	142	NP
hsa_miR_7106_5p(a)	2291	2310	2291	2310	-18.5	-21.45	NC_006308.2	140	PB1
hsa_miR_7106_5p(b)			1845	1864	-19.1
hsa_miR_6721_5p	774	798				-21.38	NC_006312.2	140	CM2
hsa_miR_6721_5p(a)			1665	1688	-18.8
hsa_miR_6721_5p(b)			93	114	-17
hsa_miR_3142	1970	1993				-19.04	NC_006307.2	150	PB2
hsa_miR_6881_3p	640	660	640	660	-17.6	-18.65	NC_006311.1	165	NP
hsa_miR_6881_3p(a)	209	232	209	232	-17.3	-19.32	NC_006309.2	164	P3
hsa_miR_6881_3p(b)	706	726				-18.82	NC_006308.2	143	PB1
hsa_miR_3138	513	536	513	536	-17	-22.65	NC_006311.1	147	NP
hsa_miR_1258	355	375				-19.2	NC_006306.2	163	NS1
hsa_miR_4420	1155	1175				-18.76	NC_006311.1	145	NP
hsa_miR_4420(a)			1737	1757	-18.1
hsa_miR_6825_3p	1147	1168				-21.15	NC_006307.2	140	PB2
hsa_miR_1843	85	106				-21.46	NC_006308.2	141	PB1
hsa_miR_1843(a)	2111	2131				-19.15	NC_006308.2	141	PB1
hsa_miR_1843(b)			1335	1355	-18
hsa_miR_3129_5p	1785	1806				-19.62	NC_006311.1	149	NP
hsa_miR_3129_5p(a)	1882	1910				-20.77	NC_006307.2	147	PB2
hsa_miR_3129_5p(b)			479	503	-17.6
hsa_miR_3129_5p(c)	1545	1564	1545	1565	-22.7	-24.61	NC_006308.2	160	PB1
hsa_miR_4774_3p	1170	1190				-19.12	NC_006309.2	140	P3
hsa_miR_6501_5p	2176	2196				-20.27	NC_006307.2	142	PB2
hsa_miR_3614_5p	75	97				-18.45	NC_006310.2	142	HEF
hsa_miR_5004_3p	1265	1287				-18.07	NC_006310.2	140	HEF
hsa_miR_5004_3p(a)			1781	1802	-17.4
hsa_miR_127_3p	1	20				-24.03	NC_006309.2	149	P3
hsa_miR_216b_5p	769	790				-19.28	NC_006307.2	144	PB2
hsa_miR_216b_5p(a)	283	306				-19.7	NC_006308.2	142	PB1
hsa_miR_3617_3p	1777	1800				-19.03	NC_006308.2	148	PB1
hsa_miR_3617_3p(a)			640	666	-18.6
hsa_miR_449b_3p	869	890				-20.05	NC_006311.1	140	NP
hsa_miR_154_5p	317	337				-18.86	NC_006311.1	157	NP
hsa_miR_1287_5p	1271	1292	1271	1292	-16.9	-19.12	NC_006311.1	148	NP
hsa_miR_1287_5p(a)	834	855				-18.13	NC_006309.2	144	P3
hsa_miR_33a_5p	262	282	260	282	-18.6	-18.5	NC_006311.1	167	NP
hsa_miR_33a_5p(a)			849	870	-17.4
hsa_miR_608			60	87	-23.2				NS1	64	-30.6	25
hsa_miR_608(a)			1317	1341	-17.1
hsa_miR_608(b)	1835	1857				-24.96	NC_006310.2	140	HEF
hsa_miR_4756_3p	1941	1964				-21.84	NC_006310.2	142	HEF
hsa_miR_3169	767	786				-18.46	NC_006306.2	140	NS1
hsa_miR_4676_3p	149	170				-18.44	NC_006306.2	144	NS1
hsa_miR_4676_3p(a)	556	587				-21.42	NC_006306.2	143	NS1
hsa_miR_141_5p	1240	1261				-19.04	NC_006309.2	168	P3
hsa_miR_141_5p(a)	894	917				-21.27	NC_006310.2	155	HEF
hsa_miR_141_5p(b)	1238	1259				-19.45	NC_006310.2	146	HEF
hsa_miR_495_5p	404	427				-18.19	NC_006306.2	155	NS1
hsa_miR_526a_5p	686	710				-19.55	NC_006311.1	146	NP
hsa_miR_4673	296	318				-21.3	NC_006310.2	146	HEF
hsa_miR_4673(a)	1418	1440	1420	1440	-22.7	-23.87	NC_006310.2	141	HEF	1414	-30.5	22
hsa_miR_1291	75	98				-21.3	NC_006308.2	140	PB1
hsa_miR_513b_3p	1632	1653				-18.13	NC_006307.2	148	PB2
hsa_miR_4519	1792	1807				-19.07	NC_006311.1	141	NP
hsa_miR_4519(a)	434	453				-19.1	NC_006308.2	149	PB1
hsa_miR_4519(b)	2168	2183				-18.6	NC_006312.2	141
hsa_miR_4519( c )	987	1003				-18.36	NC_006310.2	146	HEF
hsa_miR_4519( d )			486	502	-17.7
hsa_miR_4682	346	368	346	368	-18.2	-21.69	NC_006307.2	141	PB2
hsa_miR_4682(a)			711	732	-18.8
hsa_miR_4714_5p	1089	1110				-19.95	NC_006307.2	150	PB2
hsa_miR_106a_5p	963	988	963	988	-18.2	-20.85	NC_006308.2	155	PB1
hsa_miR_519e_5p	681	702				-20.32	NC_006306.2	148	NS1
hsa_miR_4511	2048	2069				-18.7	NC_006307.2	143	PB2
hsa_let_7g_5p	2264	2286				-20.37	NC_006307.2	140	PB2
hsa_miR_6715a_3p	682	702				-25.87	NC_006311.1	143	NP	683	-31.8	21
hsa_miR_4678	515	536				-21.5	NC_006310.2	148	HEF
hsa_miR_183_3p	858	880				-19.62	NC_006306.2	158	NS2
hsa_miR_441	223	240				-20.36	NC_006309.2	140	NS1
hsa_miR_4431	1150	1171				-18.67	NC_006311.1	155	NP
hsa_miR_2682_3p	2135	2156				-20.51	NC_006308.2	147	PB1
hsa_miR_2682_3p(a)	2107	2128				-18.59	NC_006309.2	140	P3
hsa_miR_92a_1_5p	1831	1852	1831	1852	-19.6	-20.04	NC_006310.2	150	HEF
hsa_miR_5699_5p	2119	2138	2119	2138	-18.4	-20.3	NC_006308.2	146	PB1
hsa_miR_5699_5p(a)	274	295				-22.2	NC_006308.2	143	PB1
hsa_miR_5699_5p(b)	1333	1353				-23.78	NC_006309.2	164	P3
hsa_miR_5699_5p( c )	1000	1021				-21.25	NC_006310.2	141	HEF
hsa_miR_20b_5p	963	988				-19.25	NC_006308.2	159	PB1
hsa_miR_203a_5p	326	350				-23.2	NC_006310.2	155	HEF
hsa_miR_525_5p	689	710				-19.65	NC_006311.1	153	NP
hsa_miR_5006_5p	1667	1687	1666	1687	-23.6	-25.83	NC_006307.2	155	PB2
hsa_miR_4312	1033	1052				-19.24	NC_006311.1	153	NP
hsa_miR_3153	1175	1198	1175	1198	-18.5	-23.03	NC_006311.1	144	NP
hsa_miR_1193	1832	1856	1832	1856	-18.5	-20.95	NC_006310.2	144	HEF
hsa_miR_6887_3p	2269	2290				-19.57	NC_006308.2	151	PB1
hsa_miR_124_5p	1049	1068				-19.29	NC_006310.2	144	HEF
hsa_miR_4685_3p	2236	2259				-18.46	NC_006307.2	148	PB2
hsa_miR_4685_3p(a)	576	597				-22.65	NC_006308.2	160	PB1
hsa_miR_1228_3p	1450	1468				-21.46	NC_006310.2	151	HEF
hsa_miR_3689a_5p	259	281				-20.83	NC_006308.2	154	PB1
hsa_miR_593_5p			168	193	-21.9				P3	163	-31.4	25
hsa_miR_593_5p(a)	1378	1401				-19.34	NC_006309.2	141	P3
hsa_miR_593_5p(b)			450	474	-17.3
hsa_miR_593_5p(c)			1028	1052	-17.2
hsa_miR_5579_5p	993	1013				-20.34	NC_006307.2	145	PB2
hsa_miR_543	1234	1256				-18.01	NC_006308.2	155	PB1
hsa_miR_543(a)	259	280				-19.2	NC_006310.2	140	HEF
hsa_miR_4693_3p	515	540	515	540	-18.9	-23.7	NC_006311.1	167	NP
hsa_miR_6762_3p	1891	1913				-22.5	NC_006310.2	147	HEF	1878	-30.4	23
hsa_miR_136_3p	1006	1026				-19.35	NC_006306.2	151
hsa_miR_136_3p(a)	943	967				-20.16	NC_006307.2	166	PB2
hsa_miR_657	2250	2272				-24.71	NC_006307.2	148	PB2
hsa_miR_1912_3p			507	528	-25.3				NS1	507	-29.9	22
hsa_miR_7150(a)			1231	1247	-19.5
hsa_miR_7150			881	898	-25.3				NS2	880	-31.2	18
hsa_miR_6858_5p			1155	1177	-19.6
hsa_miR_6858_5p(a)			1843	1866	-24.8				HEF	1842	-30.5	22
hsa_miR_6858_5p(b)			1644	1665	-18.5
hsa_miR_9718			1165	1184	-24.8				NP	1164	-31	20
hsa_miR_9718(a)			77	98	-20.2
hsa_miR_9718(b)			253	274	-18.8
hsa_miR_1587(a)			94	115	-17.1
hsa_miR_1587			667	688	-22.8				NS1	657	-29.8	20
hsa_miR_4539			1272	1291	-21.9
hsa_miR_4539(a)			85	108	-17.7
hsa_miR_4539(b)			1160	1182	-18
hsa_miR_4525			2107	2129	-21
hsa_miR_4525(a)			151	172	-16.6
hsa_miR_4525(b)			1838	1859	-19.1
hsa_miR_1301_3p			534	555	-19.6
hsa_miR_1301_3p(a)			253	274	-18.5
hsa_miR_1301_3p(b)			1578	1599	-20.2
hsa_miR_1301_3p(c)			137	161	-20.8
hsa_miR_1301_3p(d)			169	190	-17.4
hsa_miR_941			508	528	-20.8
hsa_miR_6132			255	273	-20.6
hsa_let_7i_3p_			1215	1235	-20.6
hsa_miR_3615			703	726	-20.5
hsa_miR_4769_5p			1299	1320	-20.4				NP	1297	-30.7	24
hsa_miR_4769_5p(a)			2292	2312	-19.3
hsa_miR_2277_3p			2276	2295	-20.4
hsa_miR_4488(a)			1672	1690	-18.2
hsa_miR_4488(b)			863	885	-17.2
hsa_miR_4488			1514	1531	-19.9
hsa_miR_3124_5p			255	275	-19.9
hsa_miR_6877_5p			1956	1979	-19.6
hsa_miR_6877_5p(a)			1630	1654	-18.1
hsa_miR_4649_5p			520	544	-19.6
hsa_miR_4659a_3p			1048	1069	-19.6
hsa_miR_6893_5p			784	804	-19.6				NS2	793	-30.7	21
hsa_miR_6893_5p(a)			1633	1654	-17.6
hsa_miR_3162_5p			1553	1574	-19.6
hsa_miR_3162_5p(a)			1471	1492	-17
hsa_miR_6770_3p			414	434	-19.6
hsa_miR_3692_5p			1163	1185	-19.5
hsa_miR_6821-5P			344	367	-19.33
hsa_miR_6821-5P(a)			465	488	-18.5
hsa_miR_6846_5p			1289	1310	-19.3
hsa_miR_6826_3p			1437	1457	-19.3
hsa_miR_6816_5p			8	29	-17.1
hsa_miR_6816_5p(a)			1827	1848	-19.2
hsa_let_7b_5p			1632	1655	-19.1
hsa_miR_518a_5p			894	913	-19.1
hsa_miR_1343_5p			1836	1859	-19.1
hsa_miR_1343_5p(a)			1296	1318	-17.4
hsa_miR_527			894	913	-19.1
hsa_miR_489_5p			412	432	-19
hsa_miR_6880_5p			1542	1563	-19
hsa_miR_3661			72	94	-18.9
hsa_miR_6750_5p			1470	1491	-18.9
hsa_miR_6750_5p(a)			925	946	-17.5
hsa_miR_6750_5p(b)			147	169	-17.2
hsa_miR_6891_5p			2297	2314	-18.8
hsa_let_7i_3p			1281	1302	-18.8
hsa_miR_5584_5p			1467	1491	-18.7
hsa_miR_4710			1543	1560	-18.7
hsa_miR_4710(a)			1677	1693	-18.6
hsa_miR_4299			749	766	-18.5
hsa_miR_3191_3p			1297	1318	-18.5
hsa_miR_4472			1224	1241	-18.5
hsa_miR_3680_3p			256	276	-18.4
hsa_miR_4498			1534	1555	-18.4
hsa_miR_4498(a)			65	86	-16.9
hsa_miR_6787_3p			1676	1695	-18.3
hsa_miR_6761_5p			497	516	-18.3
hsa_miR_7107_5p			881	903	-18.3
hsa_miR_7107_5p(a)			531	553	-17.1
hsa_miR_7107_5p(b)			43	65	-17
hsa_miR_7112_3p			644	668	-18.2
hsa_miR_7112_3p(a)			1960	1982	-17.9
hsa_miR_7112_3p(a)			456	476	-18.1
hsa_miR_96_5p			648	671	-18.1
hsa_miR_2681_5p			237	258	-18.1
hsa_miR_10396a_5p			704	721	-18.1
hsa_miR_6763_3p			711	730	-18
hsa_miR_6726_5p			819	839	-18
hsa_miR_6726_5p(a)			1258	1278	-17.6
hsa_miR_6726_5p(b)			1037	1060	-17.3
hsa_miR_6823_3p			1039	1062	-18
hsa_miR_12114			271	289	-17.9
hsa_miR_541_3p			1507	1528	-17.8
hsa_miR_4650_3p			1028	1047	-17.7
hsa_miR_4712_5p			1626	1647	-17.7
hsa_miR_6785_5p			352	372	-17.7
hsa_miR_6785_5p(a)			1136	1158	-16.9
hsa_miR_885_3p			486	505	-17.6
hsa_miR_4697_5p			1039	1060	-17.6
hsa_miR_1915_3p			732	750	-17.5
hsa_miR_323b_5p			1975	2001	-17.4
hsa_miR_4656			782	804	-17.4
hsa_miR_3945			250	271	-17.4
hsa_miR_1276			1473	1491	-17.3
hsa_miR_5089_5p			236	259	-17.3
hsa_miR_664b_5p			1285	1308	-17.3
hsa_miR_664b_5p(a)			665	687	-17.1
hsa_miR_4750_5p			15	35	-17.2
hsa_miR_6799_5p			1630	1647	-17.2
hsa_miR_4449			149	172	-17.2
hsa_miR_4707_5p			1885	1905	-17.2
hsa_miR_494_5p			467	489	-17.1
hsa_miR_1912_5p			1285	1306	-17.1
hsa_miR_3132			1027	1048	-17.1				M2	1026	-29.9	24
hsa_miR_5197_5p			651	672	-17.1
hsa_miR_8062			1881	1901	-17.1
hsa_miR_139_5p			472	494	-17.1
hsa_miR_4700_5p			1464	1483	-17.1
hsa_miR_1207_5p			1781	1802	-17
hsa_miR_6754_5p			1472	1492	-17
hsa_miR_4783_3p			1174	1197	-17
hsa_miR_1250_5p			596	616	-16.9
hsa_miR_6733_3p			46	65	-16.9
hsa_miR_4784			1473	1491	-16.9
hsa_miR_4521			517	539	-16.9
hsa_miR_6785_5p

## Sheet: Sheet2
A	9		>hsa-miR-576-3p		NC_006312.2
A-	4		>hsa-miR-140-5p		NC_006312.2
B	2		>hsa-miR-522-5p		NC_006312.2
B+	5		>hsa-miR-1298-5p		NC_006312.2
B-	4		>hsa-miR-133a-3p		NC_006312.2
C	1		>hsa-miR-4743-3p		NC_006312.2
C+	3		>hsa-miR-557		NC_006312.2
C-	3		>hsa-miR-548ao-3p		NC_006312.2
D	5		>hsa-miR-5088-5p		NC_006312.2
D+	4		>hsa-miR-4649-5p		NC_006312.2
			>hsa-miR-665		NC_006312.2
			>hsa-miR-3622b-3p		NC_006312.2
			>hsa-miR-4493		NC_006312.2
			>hsa-miR-1250-5p		NC_006312.2
			>hsa-miR-3622a-5p		NC_006312.2
			>hsa-miR-381-3p		NC_006312.2
			>hsa-miR-4709-3p		NC_006312.2
			>hsa-miR-7159-5p		NC_006312.2
			>hsa-miR-6738-5p		NC_006312.2
			>hsa-miR-374b-3p		NC_006312.2
			>hsa-miR-6874-3p		NC_006312.2
			>hsa-miR-448		NC_006312.2
			>hsa-miR-548s		NC_006312.2
			>hsa-miR-515-5p		NC_006312.2
			>hsa-miR-6891-5p		NC_006312.2
			>hsa-miR-3940-5p		NC_006312.2
			>hsa-miR-431-3p		NC_006312.2
			>hsa-miR-6832-5p		NC_006312.2
			>hsa-miR-103a-2-5p		NC_006312.2
			>hsa-miR-6877-5p		NC_006312.2
			>hsa-miR-1298-3p		NC_006312.2
			>hsa-miR-3682-5p		NC_006312.2
			>hsa-miR-3155a		NC_006312.2
			>hsa-miR-5089-5p		NC_006312.2
			>hsa-miR-648		NC_006312.2
			>hsa-miR-367-5p		NC_006312.2
			>hsa-miR-6740-5p		NC_006312.2
			>hsa-miR-450a-2-3p		NC_006312.2
			>hsa-miR-6793-3p		NC_006312.2
			>hsa-miR-3622a-3p		NC_006312.2
			>hsa-miR-541-5p		NC_006312.2
			>hsa-miR-6515-3p		NC_006312.2
			>hsa-miR-1276		NC_006312.2
			>hsa-miR-6499-3p		NC_006312.2
			>hsa-miR-2276-3p		NC_006312.2
			>hsa-miR-3120-3p		NC_006312.2
			>hsa-miR-6780b-5p		NC_006312.2
			>hsa-miR-4769-5p		NC_006312.2
			>hsa-miR-1306-5p		NC_006312.2
			>hsa-miR-519b-3p		NC_006312.2
			>hsa-miR-489-3p		NC_006312.2
			>hsa-miR-23a-3p		NC_006312.2
			>hsa-miR-6796-5p		NC_006312.2
			>hsa-miR-675-3p		NC_006312.2
			>hsa-miR-2110		NC_006312.2
			>hsa-miR-1269a		NC_006312.2
			>hsa-miR-483-3p		NC_006312.2
			>hsa-miR-4659a-3p		NC_006312.2
			>hsa-miR-1912-3p		NC_006312.2
			>hsa-miR-146a-5p		NC_006312.2
			>hsa-miR-1289		NC_006312.2
			>hsa-miR-8485		NC_006312.2
			>hsa-miR-563		NC_006312.2
			>hsa-miR-425-3p		NC_006312.2
			>hsa-miR-4474-3p		NC_006312.2
			>hsa-miR-5002-5p		NC_006312.2
			>hsa-miR-3672		NC_006312.2
			>hsa-let-7a-3p		NC_006312.2
			>hsa-miR-190b-3p		NC_006312.2
			>hsa-miR-10527-5p		NC_006312.2
			>hsa-miR-4488		NC_006312.2
			>hsa-miR-3691-5p		NC_006312.2
			>hsa-miR-3688-5p		NC_006312.2
			>hsa-miR-532-3p		NC_006312.2
			>hsa-miR-4747-5p		NC_006312.2
			>hsa-miR-6813-3p		NC_006312.2
			>hsa-miR-3150b-3p		NC_006312.2
			>hsa-miR-6858-5p		NC_006312.2
			>hsa-miR-6768-3p		NC_006312.2
			>hsa-miR-4797-3p		NC_006312.2
			>hsa-miR-4684-5p		NC_006312.2
			>hsa-miR-4638-5p		NC_006312.2
			>hsa-miR-4300		NC_006312.2
			>hsa-miR-6868-3p		NC_006312.2
			>hsa-miR-101-5p		NC_006312.2
			>hsa-miR-4650-3p		NC_006312.2
			>hsa-miR-548bc		NC_006312.2
			>hsa-miR-6771-3p		NC_006312.2
			>hsa-miR-6748-3p		NC_006312.2
			>hsa-miR-1248		NC_006312.2
			>hsa-miR-4463		NC_006312.2
			>hsa-miR-6794-5p		NC_006312.2
			>hsa-miR-4763-5p		NC_006312.2
			>hsa-miR-6132		NC_006312.2
			>hsa-miR-1306-3p		NC_006312.2
			>hsa-miR-579-5p		NC_006312.2
			>hsa-miR-3917		NC_006312.2
			>hsa-miR-4793-3p		NC_006312.2
			>hsa-miR-575		NC_006312.2
			>hsa-miR-496		NC_006312.2
			>hsa-miR-320c		NC_006312.2
			>hsa-miR-6818-3p		NC_006312.2
			>hsa-miR-3162-3p		NC_006312.2
			>hsa-miR-661		NC_006312.2
			>hsa-miR-6797-5p		NC_006312.2
			>hsa-miR-5705		NC_006312.2
			>hsa-miR-6767-3p		NC_006312.2
			>hsa-miR-4722-5p		NC_006312.2
			>hsa-miR-4477a		NC_006312.2
			>hsa-miR-424-3p		NC_006312.2
			>hsa-miR-499b-3p		NC_006312.2
			>hsa-miR-1277-5p		NC_006312.2
			>hsa-miR-1238-5p		NC_006312.2
			>hsa-miR-4799-5p		NC_006312.2
			>hsa-miR-3074-5p		NC_006312.2
			>hsa-miR-95-5p		NC_006312.2
			>hsa-miR-7157-5p		NC_006312.2
			>hsa-miR-4436a		NC_006312.2
			>hsa-miR-4634		NC_006312.2
			>hsa-miR-10394-5p		NC_006312.2
			>hsa-miR-664b-5p		NC_006312.2
			>hsa-miR-4525		NC_006312.2
			>hsa-miR-486-3p		NC_006312.2
			>hsa-miR-302c-5p		NC_006312.2
			>hsa-miR-449a		NC_006312.2
			>hsa-miR-5001-5p		NC_006312.2
			>hsa-miR-4765		NC_006312.2
			>hsa-miR-3619-5p		NC_006312.2
			>hsa-miR-7113-5p		NC_006312.2
			>hsa-miR-766-3p		NC_006312.2
			>hsa-miR-487b-3p		NC_006312.2
			>hsa-miR-330-3p		NC_006312.2
			>hsa-miR-4257		NC_006312.2
			>hsa-miR-4264		NC_006312.2
			>hsa-miR-489-5p		NC_006312.2
			>hsa-miR-92b-5p		NC_006312.2
			>hsa-miR-6829-3p		NC_006312.2
			>hsa-miR-6766-3p		NC_006312.2
			>hsa-miR-5584-5p		NC_006312.2
			>hsa-miR-4710		NC_006312.2
			>hsa-miR-3910		NC_006312.2
			>hsa-miR-11400		NC_006312.2
			>hsa-miR-10524-5p		NC_006312.2
			>hsa-miR-302e		NC_006312.2
			>hsa-miR-885-5p		NC_006312.2
			>hsa-miR-4715-3p		NC_006312.2
			>hsa-miR-1282		NC_006312.2
			>hsa-miR-3124-5p		NC_006312.2
			>hsa-miR-103a-1-5p		NC_006312.2
			>hsa-miR-4750-5p		NC_006312.2
			>hsa-miR-191-3p		NC_006312.2
			>hsa-miR-6841-3p		NC_006312.2
			>hsa-miR-1301-5p		NC_006312.2
			>hsa-miR-3928-3p		NC_006312.2
			>hsa-miR-6799-5p		NC_006312.2
			>hsa-miR-20a-3p		NC_006312.2
			>hsa-miR-6787-3p		NC_006312.2
			>hsa-miR-1915-3p		NC_006312.2
			>hsa-miR-603		NC_006312.2
			>hsa-miR-32-5p		NC_006312.2
			>hsa-miR-5706		NC_006312.2
			>hsa-miR-6778-5p		NC_006312.2
			>hsa-miR-1301-3p		NC_006312.2
			>hsa-miR-4777-5p		NC_006312.2
			>hsa-miR-3938		NC_006312.2
			>hsa-miR-371b-3p		NC_006312.2
			>hsa-miR-7112-3p		NC_006312.2
			>hsa-miR-370-3p		NC_006312.2
			>hsa-miR-574-3p		NC_006312.2
			>hsa-miR-4751		NC_006312.2
			>hsa-miR-8071		NC_006312.2
			>hsa-miR-23a-5p		NC_006312.2
			>hsa-miR-329-5p		NC_006312.2
			>hsa-miR-372-3p		NC_006312.2
			>hsa-miR-4479		NC_006312.2
			>hsa-miR-105-3p		NC_006312.2
			>hsa-miR-4326		NC_006312.2
			>hsa-let-7b-5p		NC_006312.2
			>hsa-miR-6751-5p		NC_006312.2
			>hsa-miR-3192-3p		NC_006312.2
			>hsa-miR-6856-3p		NC_006312.2
			>hsa-miR-6807-5p		NC_006312.2
			>hsa-miR-6735-5p		NC_006312.2
			>hsa-miR-5680		NC_006312.2
			>hsa-miR-30a-5p		NC_006312.2
			>hsa-miR-1207-5p		NC_006312.2
			>hsa-miR-6844		NC_006312.2
			>hsa-miR-4438		NC_006312.2
			>hsa-miR-3189-3p		NC_006312.2
			>hsa-miR-6880-5p		NC_006312.2
			>hsa-miR-6805-3p		NC_006312.2
			>hsa-miR-302b-5p		NC_006312.2
			>hsa-miR-623		NC_006312.2
			>hsa-miR-875-3p		NC_006312.2
			>hsa-miR-6869-3p		NC_006312.2
			>hsa-miR-657		NC_006312.2
			>hsa-miR-4689		NC_006312.2
			>hsa-miR-136-3p		NC_006312.2
			>hsa-miR-519a-3p		NC_006312.2
			>hsa-miR-9718		NC_006312.2
			>hsa-miR-5003-3p		NC_006312.2
			>hsa-miR-576-5p		NC_006312.2
			>hsa-miR-371a-3p		NC_006312.2
			>hsa-miR-6762-3p		NC_006312.2
			>hsa-miR-586		NC_006312.2
			>hsa-miR-621		NC_006312.2
			>hsa-miR-6791-3p		NC_006312.2
			>hsa-miR-4436b-3p		NC_006312.2
			>hsa-miR-4664-5p		NC_006312.2
			>hsa-miR-3150a-5p		NC_006312.2
			>hsa-miR-3692-3p		NC_006312.2
			>hsa-miR-338-5p		NC_006312.2
			>hsa-miR-4693-3p		NC_006312.2
			>hsa-miR-543		NC_006312.2
			>hsa-miR-151b		NC_006312.2
			>hsa-miR-211-3p		NC_006312.2
			>hsa-miR-7150		NC_006312.2
			>hsa-miR-4445-3p		NC_006312.2
			>hsa-miR-96-5p		NC_006312.2
			>hsa-miR-5579-5p		NC_006312.2
			>hsa-miR-887-3p		NC_006312.2
			>hsa-miR-593-5p		NC_006312.2
			>hsa-miR-3689a-5p		NC_006312.2
			>hsa-miR-618		NC_006312.2
			>hsa-miR-6504-3p		NC_006312.2
			>hsa-miR-4282		NC_006312.2
			>hsa-miR-1228-3p		NC_006312.2
			>hsa-miR-106a-3p		NC_006312.2
			>hsa-miR-491-5p		NC_006312.2
			>hsa-miR-4685-3p		NC_006312.2
			>hsa-miR-548al		NC_006312.2
			>hsa-miR-6765-3p		NC_006312.2
			>hsa-miR-511-3p		NC_006312.2
			>hsa-miR-4286		NC_006312.2
			>hsa-miR-627-3p		NC_006312.2
			>hsa-miR-644a		NC_006312.2
			>hsa-miR-124-5p		NC_006312.2
			>hsa-miR-6887-3p		NC_006312.2
			>hsa-miR-4449		NC_006312.2
			>hsa-miR-641		NC_006312.2
			>hsa-miR-1285-3p		NC_006312.2
			>hsa-miR-1193		NC_006312.2
			>hsa-miR-3153		NC_006312.2
			>hsa-miR-30a-3p		NC_006312.2
			>hsa-miR-4312		NC_006312.2
			>hsa-miR-5006-5p		NC_006312.2
			>hsa-miR-525-5p		NC_006312.2
			>hsa-miR-6733-3p		NC_006312.2
			>hsa-miR-203a-5p		NC_006312.2
			>hsa-miR-4711-3p		NC_006312.2
			>hsa-miR-20b-5p		NC_006312.2
			>hsa-miR-5699-5p		NC_006312.2
			>hsa-miR-1260a		NC_006312.2
			>hsa-miR-5692c		NC_006312.2
			>hsa-miR-3161		NC_006312.2
			>hsa-miR-6763-3p		NC_006312.2
			>hsa-miR-92a-1-5p		NC_006312.2
			>hsa-miR-548h-3p		NC_006312.2
			>hsa-miR-4297		NC_006312.2
			>hsa-miR-4457		NC_006312.2
			>hsa-miR-3680-3p		NC_006312.2
			>hsa-miR-2392		NC_006312.2
			>hsa-miR-548t-3p		NC_006312.2
			>hsa-miR-4784		NC_006312.2
			>hsa-miR-1273c		NC_006312.2
			>hsa-miR-2682-3p		NC_006312.2
			>hsa-miR-7112-5p		NC_006312.2
			>hsa-miR-5690		NC_006312.2
			>hsa-miR-5011-3p		NC_006312.2
			>hsa-miR-4431		NC_006312.2
			>hsa-miR-4418		NC_006312.2
			>hsa-miR-891a-5p		NC_006312.2
			>hsa-miR-378f		NC_006312.2
			>hsa-miR-183-3p		NC_006312.2
			>hsa-miR-3119		NC_006312.2
			>hsa-miR-4640-3p		NC_006312.2
			>hsa-miR-3606-3p		NC_006312.2
			>hsa-miR-106b-5p		NC_006312.2
			>hsa-miR-4712-5p		NC_006312.2
			>hsa-miR-379-5p		NC_006312.2
			>hsa-miR-4678		NC_006312.2
			>hsa-miR-3126-5p		NC_006312.2
			>hsa-miR-6069		NC_006312.2
			>hsa-miR-1255b-5p		NC_006312.2
			>hsa-miR-6715a-3p		NC_006312.2
			>hsa-miR-4276		NC_006312.2
			>hsa-miR-6812-3p		NC_006312.2
			>hsa-miR-4680-3p		NC_006312.2
			>hsa-let-7g-5p		NC_006312.2
			>hsa-miR-4757-3p		NC_006312.2
			>hsa-miR-4731-3p		NC_006312.2
			>hsa-miR-4645-5p		NC_006312.2
			>hsa-miR-4304		NC_006312.2
			>hsa-miR-4511		NC_006312.2
			>hsa-miR-3658		NC_006312.2
			>hsa-miR-197-5p		NC_006312.2
			>hsa-miR-34b-3p		NC_006312.2
			>hsa-miR-6846-5p		NC_006312.2
			>hsa-miR-580-5p		NC_006312.2
			>hsa-miR-519e-5p		NC_006312.2
			>hsa-miR-6715b-3p		NC_006312.2
			>hsa-miR-494-5p		NC_006312.2
			>hsa-miR-106a-5p		NC_006312.2
			>hsa-miR-12124		NC_006312.2
			>hsa-miR-4714-5p		NC_006312.2
			>hsa-miR-599		NC_006312.2
			>hsa-miR-5697		NC_006312.2
			>hsa-miR-216b-3p		NC_006312.2
			>hsa-miR-4682		NC_006312.2
			>hsa-miR-3692-5p		NC_006312.2
			>hsa-miR-4519		NC_006312.2
			>hsa-miR-6801-5p		NC_006312.2
			>hsa-miR-548v		NC_006312.2
			>hsa-miR-3661		NC_006312.2
			>hsa-miR-4791		NC_006312.2
			>hsa-miR-4638-3p		NC_006312.2
			>hsa-miR-214-5p		NC_006312.2
			>hsa-miR-513b-3p		NC_006312.2
			>hsa-miR-6500-3p		NC_006312.2
			>hsa-miR-1296-5p		NC_006312.2
			>hsa-miR-635		NC_006312.2
			>hsa-miR-6892-5p		NC_006312.2
			>hsa-miR-328-3p		NC_006312.2
			>hsa-miR-372-5p		NC_006312.2
			>hsa-miR-1291		NC_006312.2
			>hsa-miR-3912-3p		NC_006312.2
			>hsa-miR-4673		NC_006312.2
			>hsa-miR-526a-5p		NC_006312.2
			>hsa-miR-885-3p		NC_006312.2
			>hsa-miR-10522-5p		NC_006312.2
			>hsa-miR-6075		NC_006312.2
			>hsa-miR-495-5p		NC_006312.2
			>hsa-miR-4759		NC_006312.2
			>hsa-miR-141-5p		NC_006312.2
			>hsa-miR-4484		NC_006312.2
			>hsa-miR-643		NC_006312.2
			>hsa-miR-4676-3p		NC_006312.2
			>hsa-miR-3169		NC_006312.2
			>hsa-miR-4735-5p		NC_006312.2
			>hsa-miR-4756-3p		NC_006312.2
			>hsa-miR-1908-5p		NC_006312.2
			>hsa-miR-2277-3p		NC_006312.2
			>hsa-miR-3162-5p		NC_006312.2
			>hsa-miR-551b-3p		NC_006312.2
			>hsa-miR-5739		NC_006312.2
			>hsa-miR-6893-5p		NC_006312.2
			>hsa-miR-548ae-3p		NC_006312.2
			>hsa-miR-6821-3p		NC_006312.2
			>hsa-miR-378i		NC_006312.2
			>hsa-miR-4539		NC_006312.2
			>hsa-miR-323b-5p		NC_006312.2
			>hsa-miR-375-3p		NC_006312.2
			>hsa-miR-518a-5p		NC_006312.2
			>hsa-miR-608		NC_006312.2
			>hsa-miR-6514-5p		NC_006312.2
			>hsa-miR-3615		NC_006312.2
			>hsa-miR-770-5p		NC_006312.2
			>hsa-miR-3621		NC_006312.2
			>hsa-miR-4508		NC_006312.2
			>hsa-miR-6839-3p		NC_006312.2
			>hsa-miR-4698		NC_006312.2
			>hsa-miR-4521		NC_006312.2
			>hsa-miR-33a-5p		NC_006312.2
			>hsa-miR-1287-5p		NC_006312.2
			>hsa-miR-4650-5p		NC_006312.2
			>hsa-miR-154-5p		NC_006312.2
			>hsa-miR-1912-5p		NC_006312.2
			>hsa-miR-6857-3p		NC_006312.2
			>hsa-miR-449b-3p		NC_006312.2
			>hsa-miR-3617-3p		NC_006312.2
			>hsa-miR-4253		NC_006312.2
			>hsa-miR-216b-5p		NC_006312.2
			>hsa-miR-6817-3p		NC_006312.2
			>hsa-miR-1226-3p		NC_006312.2
			>hsa-miR-127-3p		NC_006312.2
			>hsa-miR-5004-3p		NC_006312.2
			>hsa-miR-2681-5p		NC_006312.2
			>hsa-miR-23b-3p		NC_006312.2
			>hsa-miR-3613-5p		NC_006312.2
			>hsa-miR-3614-5p		NC_006312.2
			>hsa-miR-10394-3p		NC_006312.2
			>hsa-miR-6779-3p		NC_006312.2
			>hsa-miR-718		NC_006312.2
			>hsa-miR-4718		NC_006312.2
			>hsa-miR-98-3p		NC_006312.2
			>hsa-miR-325		NC_006312.2
			>hsa-miR-6795-3p		NC_006312.2
			>hsa-miR-5195-5p		NC_006312.2
			>hsa-miR-6501-5p		NC_006312.2
			>hsa-miR-4520-5p		NC_006312.2
			>hsa-miR-4774-3p		NC_006312.2
			>hsa-miR-4323		NC_006312.2
			>hsa-miR-4750-3p		NC_006312.2
			>hsa-miR-4665-5p		NC_006312.2
			>hsa-miR-302a-3p		NC_006312.2
			>hsa-miR-6790-3p		NC_006312.2
			>hsa-miR-148b-5p		NC_006312.2
			>hsa-miR-3129-5p		NC_006312.2
			>hsa-miR-3972		NC_006312.2
			>hsa-miR-4299		NC_006312.2
			>hsa-miR-1843		NC_006312.2
			>hsa-miR-5197-5p		NC_006312.2
			>hsa-miR-1343-5p		NC_006312.2
			>hsa-miR-3960		NC_006312.2
			>hsa-miR-4303		NC_006312.2
			>hsa-miR-3132		NC_006312.2
			>hsa-miR-31-5p		NC_006312.2
			>hsa-miR-541-3p		NC_006312.2
			>hsa-miR-518f-3p		NC_006312.2
			>hsa-miR-6825-3p		NC_006312.2
			>hsa-miR-126-5p		NC_006312.2
			>hsa-miR-6770-3p		NC_006312.2
			>hsa-miR-4420		NC_006312.2
			>hsa-miR-1258		NC_006312.2
			>hsa-miR-488-5p		NC_006312.2
			>hsa-miR-3138		NC_006312.2
			>hsa-miR-4662b		NC_006312.2
			>hsa-miR-6881-3p		NC_006312.2
			>hsa-miR-3142		NC_006312.2
			>hsa-miR-6775-3p		NC_006312.2
			>hsa-miR-6864-5p		NC_006312.2
			>hsa-miR-6721-5p		NC_006312.2
			>hsa-miR-6782-3p		NC_006312.2
			>hsa-miR-7106-5p		NC_006312.2
			>hsa-miR-139-3p		NC_006312.2
			>hsa-miR-554		NC_006312.2
			>hsa-miR-491-3p		NC_006312.2
			>hsa-miR-4778-3p		NC_006312.2
			>hsa-miR-4659a-5p		NC_006312.2
			>hsa-miR-6882-3p		NC_006312.2
			>hsa-miR-4261		NC_006312.2
			>hsa-miR-6754-5p		NC_006312.2
			>hsa-miR-376c-3p		NC_006312.2
			>hsa-miR-12114		NC_006312.2
			>hsa-miR-6826-3p		NC_006312.2
			>hsa-miR-6867-3p		NC_006312.2
			>hsa-miR-30b-5p		NC_006312.2
			>hsa-miR-5687		NC_006312.2
			>hsa-miR-9-3p		NC_006312.2
			>hsa-miR-6858-3p		NC_006312.2
			>hsa-miR-4697-5p		NC_006312.2
			>hsa-miR-2681-3p		NC_006312.2
			>hsa-miR-3684		NC_006312.2
			>hsa-miR-634		NC_006312.2
			>hsa-miR-208a-5p		NC_006312.2
			>hsa-miR-12133		NC_006312.2
			>hsa-miR-567		NC_006312.2
			>hsa-miR-3191-3p		NC_006312.2
			>hsa-miR-4524b-5p		NC_006312.2
			>hsa-miR-6726-5p		NC_006312.2
			>hsa-miR-6797-3p		NC_006312.2
			>hsa-miR-2052		NC_006312.2
			>hsa-miR-1914-5p		NC_006312.2
			>hsa-miR-330-5p		NC_006312.2
			>hsa-miR-3197		NC_006312.2
			>hsa-miR-139-5p		NC_006312.2
			>hsa-miR-10401-3p		NC_006312.2
			>hsa-miR-6761-5p		NC_006312.2
			>hsa-miR-941		NC_006312.2
			>hsa-miR-4795-5p		NC_006312.2
			>hsa-miR-181b-3p		NC_006312.2
			>hsa-miR-301a-5p		NC_006312.2
			>hsa-miR-5047		NC_006312.2
			>hsa-miR-548ap-3p		NC_006312.2
			>hsa-miR-571		NC_006312.2
			>hsa-miR-492		NC_006312.2
			>hsa-miR-6855-3p		NC_006312.2
			>hsa-miR-340-3p		NC_006312.2
			>hsa-miR-3160-3p		NC_006312.2
			>hsa-miR-4742-5p		NC_006312.2
			>hsa-miR-4446-5p		NC_006312.2
			>hsa-miR-126-3p		NC_006312.2
			>hsa-miR-451a		NC_006312.2
			>hsa-miR-548ag		NC_006312.2
			>hsa-miR-3194-3p		NC_006312.2
			>hsa-miR-8076		NC_006312.2
			>hsa-miR-7151-5p		NC_006312.2
			>hsa-miR-4709-5p		NC_006312.2
			>hsa-miR-2277-5p		NC_006312.2
			>hsa-miR-6784-5p		NC_006312.2
			>hsa-miR-4476		NC_006312.2
			>hsa-miR-3125		NC_006312.2
			>hsa-miR-4498		NC_006312.2
			>hsa-miR-103a-3p		NC_006312.2
			>hsa-miR-4472		NC_006312.2
			>hsa-let-7i-3p		NC_006312.2
			>hsa-miR-5702		NC_006312.2
			>hsa-miR-199b-5p		NC_006312.2
			>hsa-miR-383-3p		NC_006312.2
			>hsa-miR-4696		NC_006312.2
			>hsa-miR-8062		NC_006312.2
			>hsa-miR-518e-3p		NC_006312.2
			>hsa-miR-7114-5p		NC_006312.2
			>hsa-miR-6821-5p		NC_006312.2
			>hsa-miR-6879-3p		NC_006312.2
			>hsa-miR-5580-5p		NC_006312.2
			>hsa-miR-8079		NC_006312.2
			>hsa-miR-527		NC_006312.2
			>hsa-miR-450a-1-3p		NC_006312.2
			>hsa-miR-4499		NC_006312.2
			>hsa-miR-4781-5p		NC_006312.2
			>hsa-miR-1321		NC_006312.2
			>hsa-miR-585-3p		NC_006312.2
			>hsa-miR-4305		NC_006312.2
			>hsa-miR-2276-5p		NC_006312.2
			>hsa-miR-329-3p		NC_006312.2
			>hsa-miR-1915-5p		NC_006312.2
			>hsa-miR-224-5p		NC_006312.2
			>hsa-miR-6840-3p		NC_006312.2
			>hsa-miR-6072		NC_006312.2
			>hsa-miR-6079		NC_006312.2
			>hsa-miR-6511b-5p		NC_006312.2
			>hsa-miR-548ax		NC_006312.2
			>hsa-miR-144-3p		NC_006312.2
			>hsa-miR-4700-5p		NC_006312.2
			>hsa-miR-4442		NC_006312.2
			>hsa-miR-3945		NC_006312.2
			>hsa-miR-4713-5p		NC_006312.2
			>hsa-miR-520h		NC_006312.2
			>hsa-miR-3616-3p		NC_006312.2
			>hsa-miR-499a-5p		NC_006312.2
			>hsa-miR-520e-3p		NC_006312.2
			>hsa-miR-4311		NC_006312.2
			>hsa-miR-4514		NC_006312.2
			>hsa-miR-374a-3p		NC_006312.2
			>hsa-miR-141-3p		NC_006312.2
			>hsa-miR-6856-5p		NC_006312.2
			>hsa-miR-186-5p		NC_006312.2
			>hsa-miR-339-5p		NC_006312.2
			>hsa-miR-486-5p		NC_006312.2
			>hsa-miR-3927-5p		NC_006312.2
			>hsa-miR-7515		NC_006312.2
			>hsa-miR-548ay-5p		NC_006312.2
			>hsa-miR-548j-5p		NC_006312.2
			>hsa-miR-3936		NC_006312.2
			>hsa-miR-4320		NC_006312.2
			>hsa-miR-1273h-5p		NC_006312.2
			>hsa-miR-4782-3p		NC_006312.2
			>hsa-miR-6823-3p		NC_006312.2
			>hsa-miR-3117-5p		NC_006312.2
			>hsa-miR-218-5p		NC_006312.2
			>hsa-miR-663b		NC_006312.2
			>hsa-miR-1279		NC_006312.2
			>hsa-miR-4656		NC_006312.2
			>hsa-miR-135a-5p		NC_006312.2
			>hsa-miR-3922-5p		NC_006312.2
			>hsa-miR-3186-5p		NC_006312.2
			>hsa-miR-6785-5p		NC_006312.2
			>hsa-miR-1587		NC_006312.2
			>hsa-miR-2053		NC_006312.2
			>hsa-miR-93-5p		NC_006312.2
			>hsa-miR-376c-5p		NC_006312.2
			>hsa-miR-6816-5p		NC_006312.2
			>hsa-miR-4452		NC_006312.2
			>hsa-miR-548k		NC_006312.2
			>hsa-miR-6736-5p		NC_006312.2
			>hsa-miR-10395-5p		NC_006312.2
			>hsa-miR-1236-5p		NC_006312.2
			>hsa-miR-764		NC_006312.2
			>hsa-miR-208b-5p		NC_006312.2
			>hsa-miR-6866-3p		NC_006312.2
			>hsa-miR-518f-5p		NC_006312.2
			>hsa-miR-4330		NC_006312.2
			>hsa-miR-6511b-3p		NC_006312.2
			>hsa-miR-6750-5p		NC_006312.2
			>hsa-miR-4501		NC_006312.2
			>hsa-miR-8067		NC_006312.2
			>hsa-miR-196a-1-3p		NC_006312.2
			>hsa-miR-4803		NC_006312.2
			>hsa-miR-887-5p		NC_006312.2
			>hsa-miR-6509-3p		NC_006312.2
			>hsa-miR-7107-5p		NC_006312.2
			>hsa-miR-4772-3p		NC_006312.2
			>hsa-miR-614		NC_006312.2
			>hsa-miR-3193		NC_006312.2
			>hsa-miR-4783-3p		NC_006312.2
			>hsa-miR-1250-3p		NC_006312.2
			>hsa-miR-10396a-5p		NC_006312.2
			>hsa-miR-6761-3p		NC_006312.2
			>hsa-miR-6734-3p		NC_006312.2
			>hsa-miR-892a		NC_006312.2
			>hsa-miR-379-3p		NC_006312.2
			>hsa-miR-1304-3p		NC_006312.2
			>hsa-miR-4530		NC_006312.2
			>hsa-miR-4707-5p		NC_006312.2
			>hsa-miR-6068		NC_006312.2
			>hsa-miR-24-1-5p		NC_006312.2
			>hsa-miR-3689e		NC_006312.2
			>hsa-miR-5584-3p		NC_006312.2

## Sheet: Sheet3
>hsa-miR-6780b-5p	_6_with_NC_006308.2 Influenza C virus (C/Ann Arbor/1/50) PB1 gene for polymerase 1, complete cds	_281
>hsa-let-7g-5p	_1_with_NC_006310.2 Influenza C virus (C/Ann Arbor/1/50) HEF gene for hemagglutinin-esterase-fusion, complet	_960
>hsa-let-7g-5p	_6_with_NC_006307.2 Influenza C virus (C/Ann Arbor/1/50) PB2 gene for polymerase 2, complete cds	_321
>hsa-miR-10395-5p	_1_with_NC_006310.2 Influenza C virus (C/Ann Arbor/1/50) HEF gene for hemagglutinin-esterase-fusion, complet	_1390
>hsa-miR-10527-5p	_8_with_NC_006309.2 Influenza C virus (C/Ann Arbor/1/50) P3 gene for polymerase 3, complete cds	_1467
>hsa-miR-11400	_8_with_NC_006312.2 Influenza C virus (C/Ann Arbor/1/50) M1, CM2 genes for matrix protein, CM2 protein, comp	_993
>hsa-miR-1207-5p	_3_with_NC_006309.2 Influenza C virus (C/Ann Arbor/1/50) P3 gene for polymerase 3, complete cds	_479
>hsa-miR-1207-5p	_3_with_NC_006311.1 Influenza C virus (C/Ann Arbor/1/50) segment 5, complete sequence	_438
>hsa-miR-1282	_1_with_NC_006312.2 Influenza C virus (C/Ann Arbor/1/50) M1, CM2 genes for matrix protein, CM2 protein, comp	_239
>hsa-miR-144-3p	_1_with_NC_006309.2 Influenza C virus (C/Ann Arbor/1/50) P3 gene for polymerase 3, complete cds	_1662
>hsa-miR-1912-3p	_5_with_NC_006309.2 Influenza C virus (C/Ann Arbor/1/50) P3 gene for polymerase 3, complete cds	_154
>hsa-miR-197-5p	_10_with_NC_006308.2 Influenza C virus (C/Ann Arbor/1/50) PB1 gene for polymerase 1, complete cds	_1641
>hsa-miR-197-5p	_5_with_NC_006312.2 Influenza C virus (C/Ann Arbor/1/50) M1, CM2 genes for matrix protein, CM2 protein, comp	_1048
>hsa-miR-208b-5p	_2_with_NC_006307.2 Influenza C virus (C/Ann Arbor/1/50) PB2 gene for polymerase 2, complete cds	_2219
>hsa-miR-216b-3p	_10_with_NC_006310.2 Influenza C virus (C/Ann Arbor/1/50) HEF gene for hemagglutinin-esterase-fusion, complet	_1695
>hsa-miR-216b-3p	_11_with_NC_006307.2 Influenza C virus (C/Ann Arbor/1/50) PB2 gene for polymerase 2, complete cds	_334
>hsa-miR-24-1-5p	_9_with_NC_006308.2 Influenza C virus (C/Ann Arbor/1/50) PB1 gene for polymerase 1, complete cds	_270
>hsa-miR-2681-3p	_6_with_NC_006308.2 Influenza C virus (C/Ann Arbor/1/50) PB1 gene for polymerase 1, complete cds	_1910
>hsa-miR-3129-5p	_7_with_NC_006311.1 Influenza C virus (C/Ann Arbor/1/50) segment 5, complete sequence	_921
>hsa-miR-3150b-3p	_4_with_NC_006310.2 Influenza C virus (C/Ann Arbor/1/50) HEF gene for hemagglutinin-esterase-fusion, complet	_1946
>hsa-miR-323b-5p	_8_with_NC_006306.2 Influenza C virus (C/Ann Arbor/1/50) segment 7, complete sequence	_616
>hsa-miR-329-5p	_10_with_NC_006310.2 Influenza C virus (C/Ann Arbor/1/50) HEF gene for hemagglutinin-esterase-fusion, complet	_5
>hsa-miR-329-5p	_3_with_NC_006307.2 Influenza C virus (C/Ann Arbor/1/50) PB2 gene for polymerase 2, complete cds	_394
>hsa-miR-329-5p	_4_with_NC_006310.2 Influenza C virus (C/Ann Arbor/1/50) HEF gene for hemagglutinin-esterase-fusion, complet	_903
>hsa-miR-3613-5p	_1_with_NC_006310.2 Influenza C virus (C/Ann Arbor/1/50) HEF gene for hemagglutinin-esterase-fusion, complet	_1455
>hsa-miR-3613-5p	_8_with_NC_006307.2 Influenza C virus (C/Ann Arbor/1/50) PB2 gene for polymerase 2, complete cds	_1180
>hsa-miR-3613-5p	_8_with_NC_006308.2 Influenza C virus (C/Ann Arbor/1/50) PB1 gene for polymerase 1, complete cds	_711
>hsa-miR-3613-5p	_8_with_NC_006309.2 Influenza C virus (C/Ann Arbor/1/50) P3 gene for polymerase 3, complete cds	_1619
>hsa-miR-3613-5p	_9_with_NC_006308.2 Influenza C virus (C/Ann Arbor/1/50) PB1 gene for polymerase 1, complete cds	_316
>hsa-miR-3616-3p	_4_with_NC_006312.2 Influenza C virus (C/Ann Arbor/1/50) M1, CM2 genes for matrix protein, CM2 protein, comp	_205
>hsa-miR-374a-3p	_5_with_NC_006307.2 Influenza C virus (C/Ann Arbor/1/50) PB2 gene for polymerase 2, complete cds	_1108
>hsa-miR-425-3p	_2_with_NC_006309.2 Influenza C virus (C/Ann Arbor/1/50) P3 gene for polymerase 3, complete cds	_295
>hsa-miR-431-3p	_8_with_NC_006309.2 Influenza C virus (C/Ann Arbor/1/50) P3 gene for polymerase 3, complete cds	_1290
>hsa-miR-4457	_3_with_NC_006310.2 Influenza C virus (C/Ann Arbor/1/50) HEF gene for hemagglutinin-esterase-fusion, complet	_2020
>hsa-miR-4520-5p	_3_with_NC_006308.2 Influenza C virus (C/Ann Arbor/1/50) PB1 gene for polymerase 1, complete cds	_800
>hsa-miR-4649-5p	_1_with_NC_006310.2 Influenza C virus (C/Ann Arbor/1/50) HEF gene for hemagglutinin-esterase-fusion, complet	_302
>hsa-miR-4649-5p	_3_with_NC_006310.2 Influenza C virus (C/Ann Arbor/1/50) HEF gene for hemagglutinin-esterase-fusion, complet	_1387
>hsa-miR-4680-3p	_6_with_NC_006311.1 Influenza C virus (C/Ann Arbor/1/50) segment 5, complete sequence	_1289
>hsa-miR-4711-3p	_2_with_NC_006309.2 Influenza C virus (C/Ann Arbor/1/50) P3 gene for polymerase 3, complete cds	_1718
>hsa-miR-4743-3p	_1_with_NC_006310.2 Influenza C virus (C/Ann Arbor/1/50) HEF gene for hemagglutinin-esterase-fusion, complet	_1018
>hsa-miR-4769-5p	_7_with_NC_006309.2 Influenza C virus (C/Ann Arbor/1/50) P3 gene for polymerase 3, complete cds	_284
>hsa-miR-4778-3p	_3_with_NC_006310.2 Influenza C virus (C/Ann Arbor/1/50) HEF gene for hemagglutinin-esterase-fusion, complet	_1268
>hsa-miR-4781-5p	_3_with_NC_006307.2 Influenza C virus (C/Ann Arbor/1/50) PB2 gene for polymerase 2, complete cds	_331
>hsa-miR-5002-5p	_3_with_NC_006310.2 Influenza C virus (C/Ann Arbor/1/50) HEF gene for hemagglutinin-esterase-fusion, complet	_1601
>hsa-miR-5047	_8_with_NC_006308.2 Influenza C virus (C/Ann Arbor/1/50) PB1 gene for polymerase 1, complete cds	_1585
>hsa-miR-519b-3p	_9_with_NC_006309.2 Influenza C virus (C/Ann Arbor/1/50) P3 gene for polymerase 3, complete cds	_1034
>hsa-miR-519e-5p	_9_with_NC_006309.2 Influenza C virus (C/Ann Arbor/1/50) P3 gene for polymerase 3, complete cds	_610
>hsa-miR-548ay-5p	_5_with_NC_006312.2 Influenza C virus (C/Ann Arbor/1/50) M1, CM2 genes for matrix protein, CM2 protein, comp	_1005
>hsa-miR-548ay-5p	_6_with_NC_006312.2 Influenza C virus (C/Ann Arbor/1/50) M1, CM2 genes for matrix protein, CM2 protein, comp	_938
>hsa-miR-548ay-5p	_8_with_NC_006309.2 Influenza C virus (C/Ann Arbor/1/50) P3 gene for polymerase 3, complete cds	_260
>hsa-miR-623	_6_with_NC_006311.1 Influenza C virus (C/Ann Arbor/1/50) segment 5, complete sequence	_1285
>hsa-miR-623	_9_with_NC_006309.2 Influenza C virus (C/Ann Arbor/1/50) P3 gene for polymerase 3, complete cds	_1968
>hsa-miR-6501-5p	_2_with_NC_006310.2 Influenza C virus (C/Ann Arbor/1/50) HEF gene for hemagglutinin-esterase-fusion, complet	_1944
>hsa-miR-6511b-5p	_2_with_NC_006312.2 Influenza C virus (C/Ann Arbor/1/50) M1, CM2 genes for matrix protein, CM2 protein, comp	_791
>hsa-miR-6721-5p	_10_with_NC_006309.2 Influenza C virus (C/Ann Arbor/1/50) P3 gene for polymerase 3, complete cds	_1944
>hsa-miR-6721-5p	_8_with_NC_006308.2 Influenza C virus (C/Ann Arbor/1/50) PB1 gene for polymerase 1, complete cds	_1052
>hsa-miR-6736-5p	_1_with_NC_006306.2 Influenza C virus (C/Ann Arbor/1/50) segment 7, complete sequence	_738
>hsa-miR-6751-5p	_1_with_NC_006310.2 Influenza C virus (C/Ann Arbor/1/50) HEF gene for hemagglutinin-esterase-fusion, complet	_1810
>hsa-miR-6751-5p	_4_with_NC_006306.2 Influenza C virus (C/Ann Arbor/1/50) segment 7, complete sequence	_302
>hsa-miR-6754-5p	_1_with_NC_006312.2 Influenza C virus (C/Ann Arbor/1/50) M1, CM2 genes for matrix protein, CM2 protein, comp	_892
>hsa-miR-6784-5p	_4_with_NC_006309.2 Influenza C virus (C/Ann Arbor/1/50) P3 gene for polymerase 3, complete cds	_1026
>hsa-miR-6794-5p	_1_with_NC_006309.2 Influenza C virus (C/Ann Arbor/1/50) P3 gene for polymerase 3, complete cds	_478
>hsa-miR-6818-3p	_1_with_NC_006307.2 Influenza C virus (C/Ann Arbor/1/50) PB2 gene for polymerase 2, complete cds	_1746
>hsa-miR-6844	_3_with_NC_006312.2 Influenza C virus (C/Ann Arbor/1/50) M1, CM2 genes for matrix protein, CM2 protein, comp	_708
>hsa-miR-6844	_4_with_NC_006308.2 Influenza C virus (C/Ann Arbor/1/50) PB1 gene for polymerase 1, complete cds	_2266
>hsa-miR-7106-5p	_6_with_NC_006310.2 Influenza C virus (C/Ann Arbor/1/50) HEF gene for hemagglutinin-esterase-fusion, complet	_933
>hsa-miR-8076	_5_with_NC_006307.2 Influenza C virus (C/Ann Arbor/1/50) PB2 gene for polymerase 2, complete cds	_2144
>hsa-miR-941	_4_with_NC_006311.1 Influenza C virus (C/Ann Arbor/1/50) segment 5, complete sequence	_878

## Sheet: Sheet4
Target gene	Representative transcript	Gene name	3P-seq tags + 5	Total sites	8mer sites	7mer-m8 sites	7mer-A1 sites	6mer sites	Representative miRNA	Predicted occupancy (low miRNA)	Predicted occupancy (high miRNA)	Predicted occupancy (transfected miRNA)	Cumulative weighted context++ score	Total context++ score	Aggregate PCT
NBPF20	ENST00000369202.1	neuroblastoma breakpoint family, member 20	5	1	0	0	1	0	hsa-miR-3155a				-2.04	-2.04	N/A
C1orf158	ENST00000288048.5	chromosome 1 open reading frame 158	5	5	4	1	0	2	hsa-miR-3155a				-1.09	-1.09	N/A
C10orf113	ENST00000529198.1	chromosome 10 open reading frame 113	5	1	1	0	0	0	hsa-miR-3155a				-1.04	-1.04	N/A
WFS1	ENST00000226760.1	Wolfram syndrome 1 (wolframin)	3858	3	2	1	0	0	hsa-miR-3155a				-1.02	-1.13	N/A
HSDL2	ENST00000398805.3	hydroxysteroid dehydrogenase like 2	151	1*	0	0	0	2	hsa-miR-484				-1	0	N/A
DBNDD2	ENST00000372722.3	dysbindin (dystrobrevin binding protein 1) domain containing 2	730	4	0	4	0	0	hsa-miR-484				-1	-1	N/A
HES2	ENST00000377834.4	hairy and enhancer of split 2 (Drosophila)	5	2	1	0	1	5	hsa-miR-3155a				-0.99	-0.99	N/A
PMEL	ENST00000449260.2	premelanosome protein	5	1	1	0	0	0	hsa-miR-3155a				-0.97	-0.97	N/A
UXT	ENST00000333119.3	ubiquitously-expressed, prefoldin-like chaperone	2956	1	1	0	0	0	hsa-miR-3155a				-0.93	-0.93	N/A
TARBP2	ENST00000552857.1	TAR (HIV-1) RNA binding protein 2	1553	2	1	1	0	0	hsa-miR-484				-0.89	-0.89	N/A
SUSD2	ENST00000358321.3	sushi domain containing 2	16	2	2	0	0	0	hsa-miR-3155a				-0.85	-0.85	N/A
ALPK3	ENST00000258888.5	alpha-kinase 3	16	2	1	1	0	4	hsa-miR-3155a				-0.83	-0.83	N/A
CREB3L3	ENST00000602147.1	cAMP responsive element binding protein 3-like 3	42	17	0	1	16	0	hsa-miR-3155a				-0.83	-1	N/A
CPLX3	ENST00000395018.4	complexin 3	5	3	0	3	0	1	hsa-miR-3155a				-0.83	-0.83	N/A
HN1	ENST00000476258.1	hematological and neurological expressed 1	15013	1	1	0	0	0	hsa-miR-3155a				-0.81	-0.81	N/A
ANAPC7	ENST00000455511.3	anaphase promoting complex subunit 7	819	5	2	2	1	0	hsa-miR-3155a				-0.78	-1.04	N/A
C2orf70	ENST00000409392.1	chromosome 2 open reading frame 70	5	1	1	0	0	1	hsa-miR-3155a				-0.74	-0.74	N/A
CYB561D1	ENST00000496961.1	cytochrome b561 family, member D1	105	3	2	1	0	5	hsa-miR-484				-0.73	-0.75	N/A
BTG4	ENST00000356018.2	B-cell translocation gene 4	5	1	1	0	0	0	hsa-miR-3155a				-0.73	-0.73	N/A
CLPP	ENST00000596605.1	caseinolytic mitochondrial matrix peptidase proteolytic subunit	4038	3	0	3	0	2	hsa-miR-3155a				-0.73	-0.91	N/A
C17orf112	ENST00000441889.1	chromosome 17 open reading frame 112	5	1	1	0	0	0	hsa-miR-3155a				-0.72	-0.72	N/A
NPTXR	ENST00000333039.2	neuronal pentraxin receptor	578	2	0	1	1	6	hsa-miR-3155a				-0.72	-0.72	N/A
RP11-796G6.2	ENST00000556973.1	Uncharacterized protein	40	1	1	0	0	0	hsa-miR-3155a				-0.71	-0.71	N/A
TFF3	ENST00000518498.1	trefoil factor 3 (intestinal)	680	1	1	0	0	0	hsa-miR-3155a				-0.7	-0.7	N/A
RP11-295D22.1	ENST00000565320.1	Uncharacterized protein	5	2	1	0	1	0	hsa-miR-3155a				-0.7	-0.7	N/A
CCL11	ENST00000305869.3	chemokine (C-C motif) ligand 11	12	1	1	0	0	0	hsa-miR-3155a				-0.7	-0.7	N/A
ARSD	ENST00000381154.1	arylsulfatase D	70	3	1	1	1	0	hsa-miR-484				-0.7	-0.73	N/A
CCDC53	ENST00000240079.6	coiled-coil domain containing 53	16	1	1	0	0	0	hsa-miR-3155a				-0.7	-0.7	N/A
SNN	ENST00000329565.5	stannin	663	3	1	2	0	2	hsa-miR-484				-0.69	-0.71	N/A
ZNF581	ENST00000587252.1	zinc finger protein 581	1889	3	2	1	0	0	hsa-miR-3155a				-0.68	-1.05	N/A
SPSB4	ENST00000310546.2	splA/ryanodine receptor domain and SOCS box containing 4	419	4	0	3	1	0	hsa-miR-3155a				-0.68	-0.68	N/A
RP11-362K2.2	ENST00000546977.1	Protein LOC100506869	5	1	1	0	0	0	hsa-miR-3155a				-0.68	-0.68	N/A
RP11-422N16.3	ENST00000499579.1	Uncharacterized protein	5	3	1	1	1	1	hsa-miR-3155a				-0.67	-0.67	N/A
PVRL3	ENST00000319792.3	poliovirus receptor-related 3	361	2	1	0	1	0	hsa-miR-3155a				-0.67	-0.69	N/A
POLD4	ENST00000312419.3	polymerase (DNA-directed), delta 4, accessory subunit	6724	2	0	2	0	1	hsa-miR-484				-0.66	-0.67	N/A
SCP2	ENST00000488965.1	sterol carrier protein 2	3640	2	1	1	0	1	hsa-miR-3155a				-0.65	-0.65	N/A
TSPAN17	ENST00000298564.10	tetraspanin 17	849	4	0	4	0	1	hsa-miR-3155a				-0.61	-0.61	N/A
TNFSF9	ENST00000245817.3	tumor necrosis factor (ligand) superfamily, member 9	30	1	1	0	0	0	hsa-miR-3155a				-0.61	-0.61	N/A
FAM71E2	ENST00000424985.3	family with sequence similarity 71, member E2	5	1	1	0	0	0	hsa-miR-3155a				-0.6	-0.6	N/A
ZNF202	ENST00000336139.4	zinc finger protein 202	704	2	1	1	0	2	hsa-miR-484				-0.58	-0.62	N/A
CTD-2207O23.12	ENST00000599312.1	Uncharacterized protein	32	1	1	0	0	0	hsa-miR-3155a				-0.58	-0.58	N/A
HSH2D	ENST00000588246.1	hematopoietic SH2 domain containing	5	2	2	0	0	2	hsa-miR-3155a				-0.58	-0.58	N/A
CYB5RL	ENST00000419823.2	cytochrome b5 reductase-like	7	3	2	1	0	4	hsa-miR-3155a				-0.58	-0.63	N/A
SDC3	ENST00000336798.7	syndecan 3	34	2	1	1	0	4	hsa-miR-3155a				-0.58	-0.63	N/A
TPT1	ENST00000379056.1	tumor protein, translationally-controlled 1	2856	3	1	1	1	5	hsa-miR-484				-0.58	-0.8	N/A
ZNF688	ENST00000223459.6	zinc finger protein 688	81	2	1	0	1	1	hsa-miR-3155a				-0.57	-0.6	N/A
TRAT1	ENST00000295756.6	T cell receptor associated transmembrane adaptor 1	5	2	1	0	1	1	hsa-miR-3155a				-0.56	-0.57	N/A
SLC37A2	ENST00000298280.5	solute carrier family 37 (glucose-6-phosphate transporter), member 2	18	1	1	0	0	1	hsa-miR-3155a				-0.56	-0.56	N/A
AL356356.1	ENST00000538795.1	Protein LOC100996516	5	1	0	1	0	2	hsa-miR-484				-0.56	-0.56	N/A
NBPF8	ENST00000369190.5	neuroblastoma breakpoint family, member 8	5	1	1	0	0	0	hsa-miR-484				-0.55	-0.55	N/A
HIVEP2	ENST00000367604.1	human immunodeficiency virus type I enhancer binding protein 2	137	1	1	0	0	0	hsa-miR-3155a				-0.55	-0.55	N/A
CCL3	ENST00000225245.5	chemokine (C-C motif) ligand 3	5	1	1	0	0	1	hsa-miR-484				-0.55	-0.55	N/A
NCR3	ENST00000376073.4	natural cytotoxicity triggering receptor 3	5	1	1	0	0	0	hsa-miR-3155a				-0.55	-0.55	N/A
NTPCR	ENST00000366628.5	nucleoside-triphosphatase, cancer-related	2755	1	1	0	0	2	hsa-miR-3155a				-0.54	-0.54	N/A
PROSER2	ENST00000277570.5	proline and serine-rich protein 2	61	2	0	2	0	4	hsa-miR-484				-0.54	-0.85	N/A
MFRP	ENST00000555262.1	membrane frizzled-related protein	5	1	1	0	0	1	hsa-miR-484				-0.53	-0.54	N/A
VKORC1	ENST00000300851.6	vitamin K epoxide reductase complex, subunit 1	614	1	1	0	0	0	hsa-miR-3155a				-0.53	-0.53	N/A
ACVR1B	ENST00000257963.4	activin A receptor, type IB	3319	3	0	2	1	0	hsa-miR-484				-0.53	-0.53	N/A
AP1G2	ENST00000308724.5	adaptor-related protein complex 1, gamma 2 subunit	149	2	0	0	2	0	hsa-miR-3155a				-0.52	-0.52	N/A
RRP7A	ENST00000323013.6	ribosomal RNA processing 7 homolog A (S. cerevisiae)	522	3	1	0	2	6	hsa-miR-3155a				-0.52	-0.56	N/A
C14orf144	ENST00000419115.1	chromosome 14 open reading frame 144	5	3	0	1	2	1	hsa-miR-3155a				-0.51	-0.51	N/A
NEUROD4	ENST00000242994.3	neuronal differentiation 4	5	2	1	1	0	0	hsa-miR-484				-0.51	-0.51	N/A
SERPINF2	ENST00000382061.4	serpin peptidase inhibitor, clade F (alpha-2 antiplasmin, pigment epithelium derived factor), member 2	2334	1	1	0	0	1	hsa-miR-484				-0.5	-0.51	N/A
LAMB3	ENST00000356082.4	laminin, beta 3	15	2	1	1	0	1	hsa-miR-484				-0.5	-0.55	N/A
CEP72	ENST00000444221.1	centrosomal protein 72kDa	230	3	1	0	2	1	hsa-miR-3155a				-0.5	-0.53	N/A
LYSMD1	ENST00000368908.5	LysM, putative peptidoglycan-binding, domain containing 1	67	2	1	1	0	1	hsa-miR-484				-0.5	-0.5	N/A
ZNF25	ENST00000302609.7	zinc finger protein 25	11	2	1	0	1	0	hsa-miR-3155a				-0.5	-0.5	N/A
PTGER4	ENST00000302472.3	prostaglandin E receptor 4 (subtype EP4)	326	1	1	0	0	0	hsa-miR-3155a				-0.5	-0.5	N/A
IGLL1	ENST00000249053.3	immunoglobulin lambda-like polypeptide 1	5	1	1	0	0	0	hsa-miR-3155a				-0.5	-0.5	N/A
AC174470.1	ENST00000457257.1		164	2	1	0	1	5	hsa-miR-3155a				-0.5	-0.5	N/A
AC140061.12	ENST00000598429.1	Uncharacterized protein	11	1	1	0	0	2	hsa-miR-3155a				-0.5	-0.5	N/A
CCL3L1	ENST00000422211.2	chemokine (C-C motif) ligand 3-like 1	5	1	1	0	0	0	hsa-miR-484				-0.49	-0.49	N/A
UAP1L1	ENST00000360271.3	UDP-N-acteylglucosamine pyrophosphorylase 1-like 1	398	3	1	1	1	3	hsa-miR-3155a				-0.49	-0.49	N/A
DNAJC5G	ENST00000296097.3	DnaJ (Hsp40) homolog, subfamily C, member 5 gamma	5	1	1	0	0	0	hsa-miR-3155a				-0.49	-0.49	N/A
CCL3L3	ENST00000378354.4	chemokine (C-C motif) ligand 3-like 3	5	1	1	0	0	0	hsa-miR-484				-0.49	-0.49	N/A
SLC35E3	ENST00000398004.2	solute carrier family 35, member E3	250	2	0	1	1	7	hsa-miR-3155a				-0.49	-0.6	N/A
FGF1	ENST00000360966.5	fibroblast growth factor 1 (acidic)	88	2	1	1	0	0	hsa-miR-3155a				-0.49	-0.92	N/A
GCSAM	ENST00000308910.4	germinal center-associated, signaling and motility	5	2	1	1	0	0	hsa-miR-3155a				-0.49	-0.49	N/A
CST3	ENST00000398411.1	cystatin C	11	2	1	1	0	1	hsa-miR-3155a				-0.49	-0.49	N/A
TNK2	ENST00000381916.2	tyrosine kinase, non-receptor, 2	7	2	0	1	1	1	hsa-miR-3155a				-0.49	-0.49	N/A
IFI35	ENST00000415816.2	interferon-induced protein 35	226	1	0	1	0	0	hsa-miR-484				-0.48	-0.48	N/A
GVQW1	ENST00000451672.1	GVQW motif containing 1	38	2	1	0	1	0	hsa-miR-3155a				-0.48	-0.48	N/A
NDUFA2	ENST00000512088.1	NADH dehydrogenase (ubiquinone) 1 alpha subcomplex, 2, 8kDa	5404	2	0	1	1	0	hsa-miR-3155a				-0.48	-0.48	N/A
NRG2	ENST00000394770.1	neuregulin 2	9	3	2	1	0	2	hsa-miR-3155a				-0.48	-0.54	N/A
AC007375.1	ENST00000600936.1	Uncharacterized protein; cDNA FLJ43210 fis, clone FEBRA2020582	7	3	0	2	1	3	hsa-miR-484				-0.48	-0.48	N/A
TOR2A	ENST00000458505.3	torsin family 2, member A	75	2	0	1	1	2	hsa-miR-3155a				-0.48	-0.48	N/A
TPRX1	ENST00000322175.3	tetra-peptide repeat homeobox 1	5	1	1	0	0	0	hsa-miR-3155a				-0.48	-0.48	N/A
ARFIP2	ENST00000254584.2	ADP-ribosylation factor interacting protein 2	798	1	1	0	0	2	hsa-miR-3155a				-0.48	-0.53	N/A
APOL4	ENST00000404685.3	apolipoprotein L, 4	5	2	1	1	0	0	hsa-miR-3155a				-0.48	-0.48	N/A
GPX1	ENST00000419349.1	glutathione peroxidase 1	122	1	1	0	0	0	hsa-miR-3155a				-0.47	-0.47	N/A
HOXA11	ENST00000006015.3	homeobox A11	133	2	1	1	0	1	hsa-miR-3155a				-0.47	-0.47	N/A
PLCXD2	ENST00000477665.1	phosphatidylinositol-specific phospholipase C, X domain containing 2	5	1	1	0	0	1	hsa-miR-484				-0.47	-0.47	N/A
G0S2	ENST00000367029.4	G0/G1switch 2	5	1	1	0	0	0	hsa-miR-3155a				-0.47	-0.47	N/A
MAMSTR	ENST00000318083.6	MEF2 activating motif and SAP domain containing transcriptional regulator	100	2	1	1	0	0	hsa-miR-484				-0.47	-0.76	N/A
NUDT17	ENST00000334513.5	nudix (nucleoside diphosphate linked moiety X)-type motif 17	131	1	1	0	0	0	hsa-miR-3155a				-0.47	-0.47	N/A
ST6GAL1	ENST00000169298.3	ST6 beta-galactosamide alpha-2,6-sialyltranferase 1	549	2	0	2	0	3	hsa-miR-484				-0.47	-0.47	N/A
CTB-54O9.9	ENST00000586012.1	Uncharacterized protein	5	2	2	0	0	0	hsa-miR-3155a				-0.47	-0.79	N/A
APLN	ENST00000307484.6	apelin	48	2	1	0	1	1	hsa-miR-3155a				-0.47	-0.61	N/A
DIO1	ENST00000322679.6	deiodinase, iodothyronine, type I	5	1	1	0	0	0	hsa-miR-3155a				-0.47	-0.47	N/A
ZFYVE21	ENST00000216602.6	zinc finger, FYVE domain containing 21	718	2	0	2	0	1	hsa-miR-3155a				-0.47	-0.47	N/A
HLA-DOB	ENST00000438763.2	major histocompatibility complex, class II, DO beta	5	2	1	1	0	1	hsa-miR-3155a				-0.47	-0.49	N/A
CBLN3	ENST00000267406.6	cerebellin 3 precursor	30	1	1	0	0	1	hsa-miR-3155a				-0.47	-0.47	N/A
EME1	ENST00000338165.4	essential meiotic structure-specific endonuclease 1	13	1	1	0	0	0	hsa-miR-3155a				-0.46	-0.46	N/A
MEN1	ENST00000377316.2	multiple endocrine neoplasia I	8	1	1	0	0	0	hsa-miR-3155a				-0.46	-0.46	N/A
FOXP3	ENST00000376207.4	forkhead box P3	7	2	0	2	0	0	hsa-miR-3155a				-0.46	-0.46	N/A
THBD	ENST00000377103.2	thrombomodulin	38	3	1	2	0	0	hsa-miR-3155a				-0.46	-0.46	N/A
ITFG3	ENST00000399932.3	integrin alpha FG-GAP repeat containing 3	1046	3	1	1	1	1	hsa-miR-3155a				-0.46	-0.46	N/A
TMEM213	ENST00000442682.2	transmembrane protein 213	5	1	1	0	0	6	hsa-miR-3155a				-0.46	-0.46	N/A
C8orf4	ENST00000315792.3	chromosome 8 open reading frame 4	3820	2	0	1	1	0	hsa-miR-484				-0.46	-0.46	N/A
IL21R	ENST00000395755.1	interleukin 21 receptor	5	3	1	1	1	4	hsa-miR-484				-0.46	-0.9	N/A
SNRNP200	ENST00000323853.5	small nuclear ribonucleoprotein 200kDa (U5)	256	1	1	0	0	0	hsa-miR-484				-0.46	-0.46	N/A
THUMPD2	ENST00000505747.1	THUMP domain containing 2	700	1	0	1	0	0	hsa-miR-484				-0.46	-0.47	N/A
EP400NL	ENST00000389560.2	EP400 N-terminal like	53	1	0	1	0	0	hsa-miR-484				-0.46	-0.46	N/A
M1AP	ENST00000290536.5	meiosis 1 associated protein	5	3	0	2	1	0	hsa-miR-3155a				-0.46	-0.46	N/A
CTD-3193O13.9	ENST00000539422.1	Protein FLJ22184	114	2	1	0	1	0	hsa-miR-3155a				-0.46	-0.46	N/A
RBM24	ENST00000379052.5	RNA binding motif protein 24	43	1	1	0	0	0	hsa-miR-3155a				-0.46	-0.46	N/A
HERC2	ENST00000261609.7	HECT and RLD domain containing E3 ubiquitin protein ligase 2	1207	1	1	0	0	0	hsa-miR-484				-0.46	-0.46	N/A
TINF2	ENST00000558566.1	TERF1 (TRF1)-interacting nuclear factor 2	1214	2	0	1	1	1	hsa-miR-484				-0.45	-0.46	N/A
GUCD1	ENST00000447813.2	guanylyl cyclase domain containing 1	2990	3	0	3	0	2	hsa-miR-484				-0.45	-0.45	N/A
IFNAR1	ENST00000270139.3	interferon (alpha, beta and omega) receptor 1	372	5	1	3	1	6	hsa-miR-3155a				-0.45	-0.65	N/A
IGBP1	ENST00000342206.6	immunoglobulin (CD79A) binding protein 1	836	1	0	1	0	0	hsa-miR-484				-0.45	-0.46	N/A
TSPAN15	ENST00000373290.2	tetraspanin 15	15	2	1	1	0	0	hsa-miR-484				-0.45	-0.45	N/A
PPP1R18	ENST00000399199.3	protein phosphatase 1, regulatory subunit 18	265	1	0	1	0	1	hsa-miR-3155a				-0.45	-0.45	N/A
HNF1A	ENST00000257555.6	HNF1 homeobox A	377	3	0	3	0	4	hsa-miR-484				-0.44	-0.45	N/A
GBX1	ENST00000297537.4	gastrulation brain homeobox 1	0	2	0	2	0	0	hsa-miR-484				-0.44	-0.44	N/A
CCL18	ENST00000004921.3	chemokine (C-C motif) ligand 18 (pulmonary and activation-regulated)	5	1	1	0	0	0	hsa-miR-484				-0.44	-0.44	N/A
TTLL3	ENST00000383827.1	tubulin tyrosine ligase-like family, member 3	10	3	1	2	0	0	hsa-miR-3155a				-0.44	-0.61	N/A
RAC3	ENST00000306897.4	ras-related C3 botulinum toxin substrate 3 (rho family, small GTP binding protein Rac3)	16	1	1	0	0	0	hsa-miR-3155a				-0.44	-0.44	N/A
C22orf26	ENST00000396008.2	chromosome 22 open reading frame 26	5	3	0	3	0	1	hsa-miR-3155a				-0.44	-0.44	N/A
CLDN18	ENST00000343735.4	claudin 18	5	1	1	0	0	1	hsa-miR-3155a				-0.44	-0.44	N/A
FAM3A	ENST00000434658.2	family with sequence similarity 3, member A	260	1	1	0	0	0	hsa-miR-3155a				-0.44	-0.44	N/A
GPR173	ENST00000332582.4	G protein-coupled receptor 173	99	3	0	2	1	2	hsa-miR-484				-0.44	-0.46	N/A
BACH2	ENST00000257749.4	BTB and CNC homology 1, basic leucine zipper transcription factor 2	74	1	0	1	0	3	hsa-miR-484				-0.43	-0.49	N/A
TMEM130	ENST00000416379.2	transmembrane protein 130	169	3	1	1	1	1	hsa-miR-3155a				-0.43	-0.43	N/A
ANO2	ENST00000327087.8	anoctamin 2	10	1	1	0	0	0	hsa-miR-3155a				-0.43	-0.43	N/A
LGALS16	ENST00000392051.3	lectin, galactoside-binding, soluble, 16	5	1	0	1	0	0	hsa-miR-484				-0.43	-0.43	N/A
XKR9	ENST00000408926.3	XK, Kell blood group complex subunit-related family, member 9	5	1	1	0	0	0	hsa-miR-3155a				-0.43	-0.43	N/A
SERTAD1	ENST00000357949.4	SERTA domain containing 1	603	2	0	2	0	0	hsa-miR-484				-0.43	-0.43	N/A
EMC6	ENST00000397133.2	ER membrane protein complex subunit 6	5303	1	0	1	0	0	hsa-miR-484				-0.43	-0.45	N/A
CYP3A5	ENST00000339843.2	cytochrome P450, family 3, subfamily A, polypeptide 5	5	1	1	0	0	2	hsa-miR-3155a				-0.43	-0.43	N/A
PREB	ENST00000260643.2	prolactin regulatory element binding	889	2	0	2	0	0	hsa-miR-484				-0.43	-0.43	N/A
ARHGEF19	ENST00000270747.3	Rho guanine nucleotide exchange factor (GEF) 19	40	1	1	0	0	0	hsa-miR-3155a				-0.42	-0.42	N/A
SHB	ENST00000377707.3	Src homology 2 domain containing adaptor protein B	1436	2	1	1	0	1	hsa-miR-3155a				-0.42	-0.5	N/A
CEACAM21	ENST00000187608.9	carcinoembryonic antigen-related cell adhesion molecule 21	5	1	1	0	0	0	hsa-miR-3155a				-0.42	-0.42	N/A
CCDC120	ENST00000376396.3	coiled-coil domain containing 120	170	1	1	0	0	0	hsa-miR-3155a				-0.42	-0.42	N/A
PEA15	ENST00000360472.4	phosphoprotein enriched in astrocytes 15	5239	1	1	0	0	0	hsa-miR-3155a				-0.42	-0.42	N/A
BSDC1	ENST00000341071.7	BSD domain containing 1	714	3	0	3	0	2	hsa-miR-3155a				-0.42	-0.42	N/A
EXOSC5	ENST00000221233.4	exosome component 5	1152	2	0	1	1	0	hsa-miR-3155a				-0.42	-0.42	N/A
PLEKHF1	ENST00000436066.3	pleckstrin homology domain containing, family F (with FYVE domain) member 1	50	2	1	0	1	0	hsa-miR-3155a				-0.42	-0.42	N/A
STARD3NL	ENST00000009041.7	STARD3 N-terminal like	1911	2	1	0	1	0	hsa-miR-3155a				-0.42	-0.53	N/A
UCP3	ENST00000314032.4	uncoupling protein 3 (mitochondrial, proton carrier)	10	2	0	2	0	0	hsa-miR-3155a				-0.42	-0.42	N/A
C10orf2	ENST00000370228.1	chromosome 10 open reading frame 2	17	1	1	0	0	0	hsa-miR-3155a				-0.41	-0.41	N/A
NMT2	ENST00000378165.4	N-myristoyltransferase 2	318	2	1	1	0	6	hsa-miR-484				-0.41	-0.46	N/A
PLCG1	ENST00000244007.3	phospholipase C, gamma 1	69	2	0	0	2	2	hsa-miR-3155a				-0.41	-0.51	N/A
C5orf49	ENST00000399810.2	chromosome 5 open reading frame 49	7	1	1	0	0	0	hsa-miR-484				-0.41	-0.41	N/A
FXYD7	ENST00000270310.2	FXYD domain containing ion transport regulator 7	5	1	1	0	0	0	hsa-miR-3155a				-0.41	-0.41	N/A
FUT9	ENST00000302103.5	fucosyltransferase 9 (alpha (1,3) fucosyltransferase)	5	3	1	1	1	2	hsa-miR-484				-0.41	-0.41	N/A
PKD2L1	ENST00000353274.3	polycystic kidney disease 2-like 1	7	1	1	0	0	0	hsa-miR-484				-0.41	-0.41	N/A
APTX	ENST00000436040.2	aprataxin	310	2	1	1	0	1	hsa-miR-3155a				-0.41	-0.52	N/A
OGDH	ENST00000222673.5	oxoglutarate (alpha-ketoglutarate) dehydrogenase (lipoamide)	672	2	1	1	0	0	hsa-miR-3155a				-0.41	-0.41	N/A
C3orf62	ENST00000343010.3	chromosome 3 open reading frame 62	146	1	1	0	0	6	hsa-miR-484				-0.41	-0.41	N/A
PRM1	ENST00000312511.3	protamine 1	5	1	0	1	0	0	hsa-miR-484				-0.41	-0.41	N/A
CDKN2A	ENST00000498124.1	cyclin-dependent kinase inhibitor 2A	354	1	1	0	0	0	hsa-miR-484				-0.41	-0.41	N/A
S100P	ENST00000296370.3	S100 calcium binding protein P	2523	1	0	1	0	0	hsa-miR-3155a				-0.41	-0.41	N/A
CCR9	ENST00000357632.2	chemokine (C-C motif) receptor 9	5	1	1	0	0	0	hsa-miR-3155a				-0.41	-0.41	N/A
GJD4	ENST00000321660.1	gap junction protein, delta 4, 40.1kDa	5	1	0	1	0	2	hsa-miR-484				-0.4	-0.4	N/A
HK2	ENST00000290573.2	hexokinase 2	5	2	2	0	0	0	hsa-miR-3155a				-0.4	-0.4	N/A
ENHO	ENST00000399775.2	energy homeostasis associated	124	1	0	1	0	1	hsa-miR-3155a				-0.4	-0.4	N/A
ANKRD63	ENST00000434396.1	ankyrin repeat domain 63	5	3	1	1	1	0	hsa-miR-3155a				-0.4	-0.4	N/A
AVL9	ENST00000318709.4	AVL9 homolog (S. cerevisiase)	246	1	1	0	0	1	hsa-miR-3155a				-0.4	-0.4	N/A
ATG9B	ENST00000605938.1	autophagy related 9B	5	2	2	0	0	1	hsa-miR-3155a				-0.4	-0.4	N/A
TPRXL	ENST00000326972.8	tetra-peptide repeat homeobox-like	5	1	1	0	0	1	hsa-miR-3155a				-0.4	-0.4	N/A
MIXL1	ENST00000366810.5	Mix paired-like homeobox	16	2	0	2	0	5	hsa-miR-3155a				-0.4	-0.4	N/A
TK2	ENST00000299697.7	thymidine kinase 2, mitochondrial	439	2	1	1	0	1	hsa-miR-3155a				-0.4	-0.54	N/A
CC2D2A	ENST00000511544.1	coiled-coil and C2 domain containing 2A	76	2	0	1	1	0	hsa-miR-3155a				-0.4	-0.4	N/A
APEX1	ENST00000557054.1	APEX nuclease (multifunctional DNA repair enzyme) 1	15798	1	0	1	0	0	hsa-miR-3155a				-0.4	-0.4	N/A
IL6R	ENST00000344086.4	interleukin 6 receptor	13	2	0	2	0	6	hsa-miR-484				-0.4	-0.4	N/A
CYS1	ENST00000381813.4	cystin 1	22	3	1	2	0	4	hsa-miR-3155a				-0.4	-0.4	N/A
CCKBR	ENST00000334619.2	cholecystokinin B receptor	9	2	0	2	0	0	hsa-miR-484				-0.4	-0.4	N/A
BSCL2	ENST00000278893.7	Berardinelli-Seip congenital lipodystrophy 2 (seipin)	169	1	1	0	0	0	hsa-miR-484				-0.4	-0.4	N/A
TLCD1	ENST00000292090.3	TLC domain containing 1	79	1	0	1	0	1	hsa-miR-3155a				-0.39	-0.39	N/A
PEX7	ENST00000541292.1	peroxisomal biogenesis factor 7	661	2	0	0	2	0	hsa-miR-3155a				-0.39	-0.4	N/A
FAM167A	ENST00000284486.4	family with sequence similarity 167, member A	85	1	1	0	0	1	hsa-miR-3155a				-0.39	-0.39	N/A
ADAM33	ENST00000356518.2	ADAM metallopeptidase domain 33	5	2	1	1	0	2	hsa-miR-3155a				-0.39	-0.39	N/A
CYP1A2	ENST00000343932.4	cytochrome P450, family 1, subfamily A, polypeptide 2	5	1	1	0	0	2	hsa-miR-3155a				-0.39	-0.39	N/A
GLDN	ENST00000335449.6	gliomedin	9	2	1	1	0	0	hsa-miR-484				-0.39	-0.39	N/A
FLOT1	ENST00000376389.3	flotillin 1	809	1	0	1	0	0	hsa-miR-3155a				-0.39	-0.4	N/A
PHYKPL	ENST00000308158.5	5-phosphohydroxy-L-lysine phospho-lyase	150	1	1	0	0	0	hsa-miR-484				-0.39	-0.39	N/A
NDOR1	ENST00000427047.2	NADPH dependent diflavin oxidoreductase 1	1044	2	1	1	0	2	hsa-miR-3155a				-0.39	-0.39	N/A
CLEC6A	ENST00000382073.3	C-type lectin domain family 6, member A	5	1	0	1	0	0	hsa-miR-484				-0.39	-0.39	N/A
LAMTOR1	ENST00000538404.1	late endosomal/lysosomal adaptor, MAPK and MTOR activator 1	1317	3	0	2	1	0	hsa-miR-484				-0.39	-0.39	N/A
UPF3A	ENST00000375299.3	UPF3 regulator of nonsense transcripts homolog A (yeast)	44	1	0	1	0	0	hsa-miR-484				-0.39	-0.39	N/A
MAP6D1	ENST00000318631.3	MAP6 domain containing 1	45	1	1	0	0	1	hsa-miR-3155a				-0.39	-0.39	N/A
ORC3	ENST00000392844.3	origin recognition complex, subunit 3	702	1	0	1	0	0	hsa-miR-484				-0.39	-0.39	N/A
KCNJ14	ENST00000391884.1	potassium inwardly-rectifying channel, subfamily J, member 14	29	1	1	0	0	1	hsa-miR-3155a				-0.38	-0.38	N/A
MIS12	ENST00000381165.3	MIS12 kinetochore complex component	1061	1	0	1	0	0	hsa-miR-484				-0.38	-0.38	N/A
EPX	ENST00000225371.5	eosinophil peroxidase	5	1	1	0	0	0	hsa-miR-3155a				-0.38	-0.38	N/A
DCAF4	ENST00000394234.2	DDB1 and CUL4 associated factor 4	45	1	0	1	0	0	hsa-miR-484				-0.38	-0.38	N/A
PROM2	ENST00000317620.9	prominin 2	18	3	0	3	0	3	hsa-miR-3155a				-0.38	-0.38	N/A
VAPB	ENST00000395802.3	VAMP (vesicle-associated membrane protein)-associated protein B and C	391	2	1	0	1	2	hsa-miR-3155a				-0.38	-0.4	N/A
SZT2	ENST00000562955.1	seizure threshold 2 homolog (mouse)	123	1	0	1	0	2	hsa-miR-3155a				-0.38	-0.69	N/A
KXD1	ENST00000540691.1	KxDL motif containing 1	117	1	1	0	0	2	hsa-miR-3155a				-0.38	-0.42	N/A
FAM46B	ENST00000289166.5	family with sequence similarity 46, member B	18	1	1	0	0	2	hsa-miR-484				-0.38	-0.38	N/A
KRT74	ENST00000549343.1	keratin 74	5	1	1	0	0	1	hsa-miR-3155a				-0.38	-0.38	N/A
LGI4	ENST00000392225.3	leucine-rich repeat LGI family, member 4	29	2	1	1	0	0	hsa-miR-484				-0.38	-0.38	N/A
F2RL3	ENST00000248076.3	coagulation factor II (thrombin) receptor-like 3	5	4	0	3	1	5	hsa-miR-484				-0.38	-0.38	N/A
DHRS2	ENST00000250383.6	dehydrogenase/reductase (SDR family) member 2	10	1	1	0	0	0	hsa-miR-3155a				-0.38	-0.38	N/A
DAPP1	ENST00000296414.7	dual adaptor of phosphotyrosine and 3-phosphoinositides	5	1	1	0	0	3	hsa-miR-3155a				-0.38	-0.38	N/A
ALDH1L1	ENST00000393431.2	aldehyde dehydrogenase 1 family, member L1	690	2	0	2	0	1	hsa-miR-3155a				-0.38	-0.38	N/A
BET1	ENST00000222547.3	Bet1 golgi vesicular membrane trafficking protein	722	2	1	0	1	0	hsa-miR-3155a				-0.37	-0.55	N/A
ARL10	ENST00000310389.5	ADP-ribosylation factor-like 10	236	3	0	2	1	3	hsa-miR-484				-0.37	-0.38	N/A
ZMIZ1	ENST00000334512.5	zinc finger, MIZ-type containing 1	568	4	1	2	1	1	hsa-miR-3155a				-0.37	-0.37	N/A
ZNF785	ENST00000470110.1	zinc finger protein 785	40	3	0	2	1	2	hsa-miR-484				-0.37	-0.37	N/A
MLN	ENST00000430124.2	motilin	5	1	0	1	0	0	hsa-miR-484				-0.37	-0.37	N/A
KCNJ5	ENST00000529694.1	potassium inwardly-rectifying channel, subfamily J, member 5	12	3	1	1	1	4	hsa-miR-3155a				-0.37	-0.37	N/A
NSDHL	ENST00000370274.3	NAD(P) dependent steroid dehydrogenase-like	5261	1	0	1	0	0	hsa-miR-484				-0.37	-0.38	N/A
GRAMD1C	ENST00000358160.4	GRAM domain containing 1C	12	1	0	1	0	0	hsa-miR-484				-0.37	-0.37	N/A
ST5	ENST00000526757.1	suppression of tumorigenicity 5	139	1	1	0	0	5	hsa-miR-3155a				-0.37	-0.37	N/A
SLC26A10	ENST00000379218.2	solute carrier family 26, member 10	25	2	0	2	0	0	hsa-miR-484				-0.37	-0.37	N/A
PSAPL1	ENST00000319098.4	prosaposin-like 1 (gene/pseudogene)	25	3	0	3	0	0	hsa-miR-484				-0.37	-0.42	N/A
PER1	ENST00000317276.4	period circadian clock 1	1210	3	2	0	1	0	hsa-miR-3155a				-0.37	-0.38	N/A
CCDC77	ENST00000239830.4	coiled-coil domain containing 77	8	1	1	0	0	3	hsa-miR-3155a				-0.37	-0.37	N/A
HOXA5	ENST00000222726.3	homeobox A5	63	1	0	1	0	0	hsa-miR-484				-0.36	-0.36	N/A
FOSL2	ENST00000379619.1	FOS-like antigen 2	2255	5	2	1	2	9	hsa-miR-3155a				-0.36	-0.47	N/A
SH3PXD2A	ENST00000369774.4	SH3 and PX domains 2A	152	4	0	3	1	5	hsa-miR-484				-0.36	-0.41	N/A
ABLIM2	ENST00000361737.5	actin binding LIM protein family, member 2	78	3	1	1	1	2	hsa-miR-3155a				-0.36	-0.39	N/A
RNF8	ENST00000373479.4	ring finger protein 8, E3 ubiquitin protein ligase	301	3	2	0	1	1	hsa-miR-3155a				-0.36	-0.71	N/A
TOMM5	ENST00000544379.1	translocase of outer mitochondrial membrane 5 homolog (yeast)	12658	1	0	1	0	0	hsa-miR-484				-0.36	-0.36	N/A
FAM154A	ENST00000380530.1	family with sequence similarity 154, member A	5	2	0	1	1	0	hsa-miR-484				-0.36	-0.36	N/A
SH2D2A	ENST00000368198.3	SH2 domain containing 2A	21	1	0	1	0	1	hsa-miR-3155a				-0.36	-0.36	N/A
ZCCHC24	ENST00000372336.3	zinc finger, CCHC domain containing 24	359	1	1	0	0	2	hsa-miR-3155a				-0.36	-0.36	N/A
E4F1	ENST00000564139.1	E4F transcription factor 1	96	1	1	0	0	0	hsa-miR-3155a				-0.36	-0.36	N/A
OMP	ENST00000529803.1	olfactory marker protein	9	1	0	1	0	2	hsa-miR-3155a				-0.36	-0.36	N/A
VSTM5	ENST00000409977.1	V-set and transmembrane domain containing 5	5	1	1	0	0	0	hsa-miR-3155a				-0.36	-0.36	N/A
NGRN	ENST00000379095.3	neugrin, neurite outgrowth associated	1754	1	0	1	0	2	hsa-miR-484				-0.36	-0.36	N/A
TXNRD3	ENST00000518740.1	thioredoxin reductase 3	272	1	0	1	0	0	hsa-miR-484				-0.36	-0.36	N/A
PPME1	ENST00000328257.8	protein phosphatase methylesterase 1	343	1	1	0	0	1	hsa-miR-3155a				-0.36	-0.36	N/A
RFC5	ENST00000229043.3	replication factor C (activator 1) 5, 36.5kDa	1328	1	1	0	0	0	hsa-miR-484				-0.36	-0.42	N/A
C9orf62	ENST00000320778.2	chromosome 9 open reading frame 62	5	2	0	2	0	0	hsa-miR-484				-0.35	-0.35	N/A
TBX19	ENST00000367821.3	T-box 19	16	2	0	2	0	2	hsa-miR-3155a				-0.35	-0.35	N/A
CYB5A	ENST00000299438.9	cytochrome b5 type A (microsomal)	549	2	0	1	1	0	hsa-miR-484				-0.35	-0.38	N/A
AIDA	ENST00000340020.6	axin interactor, dorsalization associated	48	2	2	0	0	0	hsa-miR-3155a				-0.35	-0.46	N/A
MED8	ENST00000372457.4	mediator complex subunit 8	745	1	0	1	0	1	hsa-miR-484				-0.35	-0.39	N/A
RHOBTB1	ENST00000337910.5	Rho-related BTB domain containing 1	229	2	0	2	0	0	hsa-miR-3155a				-0.35	-0.39	N/A
C10orf85	ENST00000369071.2	chromosome 10 open reading frame 85	5	2	0	2	0	1	hsa-miR-3155a				-0.35	-0.35	N/A
MAB21L3	ENST00000369500.3	mab-21-like 3 (C. elegans)	5	2	0	2	0	0	hsa-miR-484				-0.35	-0.35	N/A
FAM178B	ENST00000417561.3	family with sequence similarity 178, member B	5	3	0	2	1	0	hsa-miR-3155a				-0.35	-0.35	N/A
DLX2	ENST00000234198.4	distal-less homeobox 2	653	1	0	1	0	1	hsa-miR-484				-0.35	-0.35	N/A
FAM110B	ENST00000361488.3	family with sequence similarity 110, member B	60	2	1	1	0	0	hsa-miR-3155a				-0.35	-0.46	N/A
BFAR	ENST00000261658.2	bifunctional apoptosis regulator	376	3	1	0	2	4	hsa-miR-3155a				-0.35	-0.4	N/A
SERINC5	ENST00000512721.1	serine incorporator 5	175	2	0	2	0	4	hsa-miR-484				-0.35	-0.37	N/A
CRYGN	ENST00000491928.1	crystallin, gamma N	5	1	0	1	0	0	hsa-miR-3155a				-0.35	-0.35	N/A
TOX2	ENST00000372999.1	TOX high mobility group box family member 2	21	1	1	0	0	0	hsa-miR-3155a				-0.35	-0.35	N/A
PINLYP	ENST00000562365.2	phospholipase A2 inhibitor and LY6/PLAUR domain containing	5	1	0	0	1	1	hsa-miR-3155a				-0.35	-0.35	N/A
C22orf46	ENST00000402966.1	chromosome 22 open reading frame 46	70	3	1	0	2	1	hsa-miR-3155a				-0.35	-0.35	N/A
FGF7	ENST00000267843.4	fibroblast growth factor 7	5	1	1	0	0	0	hsa-miR-3155a				-0.34	-0.34	N/A
CSNK2B-LY6G5B-1181	ENST00000375880.2	Uncharacterized protein	200	1	1	0	0	2	hsa-miR-3155a				-0.34	-0.34	N/A
METTL6	ENST00000443029.1	methyltransferase like 6	20	1	1	0	0	4	hsa-miR-3155a				-0.34	-0.34	N/A
CASP3	ENST00000393585.2	caspase 3, apoptosis-related cysteine peptidase	43	1	1	0	0	1	hsa-miR-3155a				-0.34	-0.34	N/A
POLR2J3	ENST00000379357.5	polymerase (RNA) II (DNA directed) polypeptide J3	6	1	1	0	0	0	hsa-miR-3155a				-0.34	-0.34	N/A
UPK3BL	ENST00000340457.8	uroplakin 3B-like	5	1	1	0	0	0	hsa-miR-3155a				-0.34	-0.34	N/A
DGCR6	ENST00000608842.1	DiGeorge syndrome critical region gene 6	5	1	1	0	0	0	hsa-miR-3155a				-0.34	-0.34	N/A
APOBEC3F	ENST00000308521.5	apolipoprotein B mRNA editing enzyme, catalytic polypeptide-like 3F	10	2	0	1	1	1	hsa-miR-3155a				-0.34	-0.34	N/A
NUP54	ENST00000264883.3	nucleoporin 54kDa	721	1	0	1	0	0	hsa-miR-3155a				-0.34	-0.34	N/A
LRRC3DN	ENST00000596691.1	LRRC3 downstream neighbor (non-protein coding)	221	3	1	1	1	3	hsa-miR-3155a				-0.34	-0.39	N/A
CHMP6	ENST00000325167.5	charged multivesicular body protein 6	227	1	1	0	0	0	hsa-miR-3155a				-0.34	-0.34	N/A
SAMD5	ENST00000367474.1	sterile alpha motif domain containing 5	28	1	1	0	0	3	hsa-miR-3155a				-0.34	-0.34	N/A
ARL15	ENST00000502271.1	ADP-ribosylation factor-like 15	119	1	0	1	0	0	hsa-miR-484				-0.34	-0.38	N/A
KRT34	ENST00000394001.1	keratin 34	5	1	0	1	0	0	hsa-miR-484				-0.34	-0.34	N/A
CASP2	ENST00000310447.5	caspase 2, apoptosis-related cysteine peptidase	274	1	1	0	0	1	hsa-miR-3155a				-0.34	-0.34	N/A
IPO11	ENST00000409534.1	importin 11	202	1	0	1	0	1	hsa-miR-484				-0.34	-0.34	N/A
ETNK2	ENST00000367201.3	ethanolamine kinase 2	7	2	0	2	0	0	hsa-miR-484				-0.34	-0.34	N/A
DISC1	ENST00000439617.2	disrupted in schizophrenia 1	132	3	0	2	1	0	hsa-miR-3155a				-0.34	-0.34	N/A
ATP6V1D	ENST00000554236.1	ATPase, H+ transporting, lysosomal 34kDa, V1 subunit D	1271	1	0	1	0	0	hsa-miR-484				-0.34	-0.34	N/A
TCHP	ENST00000405876.4	trichoplein, keratin filament binding	140	1	1	0	0	2	hsa-miR-3155a				-0.34	-0.36	N/A
MBD1	ENST00000591416.1	methyl-CpG binding domain protein 1	266	2	1	0	1	1	hsa-miR-3155a				-0.34	-0.34	N/A
TOR3A	ENST00000367627.3	torsin family 3, member A	217	1	1	0	0	0	hsa-miR-3155a				-0.34	-0.34	N/A
SLC52A3	ENST00000381944.3	solute carrier family 52 (riboflavin transporter), member 3	5	1	1	0	0	0	hsa-miR-3155a				-0.34	-0.34	N/A
GIMAP6	ENST00000493969.1	GTPase, IMAP family member 6	5	1	0	1	0	1	hsa-miR-484				-0.34	-0.34	N/A
MYCBP2	ENST00000544440.2	MYC binding protein 2, E3 ubiquitin protein ligase	343	1	1	0	0	0	hsa-miR-484				-0.33	-0.35	N/A
ABHD17A	ENST00000590661.1	abhydrolase domain containing 17A	202	1	1	0	0	1	hsa-miR-3155a				-0.33	-0.34	N/A
OBP2B	ENST00000372032.2	odorant binding protein 2B	5	1	0	1	0	0	hsa-miR-3155a				-0.33	-0.33	N/A
C16orf59	ENST00000563531.1	chromosome 16 open reading frame 59	487	1	0	1	0	4	hsa-miR-484				-0.33	-0.33	N/A
SFRP1	ENST00000220772.3	secreted frizzled-related protein 1	148	2	1	0	1	3	hsa-miR-3155a				-0.33	-0.33	N/A
C6orf25	ENST00000375810.4	chromosome 6 open reading frame 25	5	1	0	1	0	0	hsa-miR-3155a				-0.33	-0.33	N/A
LAT	ENST00000395461.3	linker for activation of T cells	41	3	0	0	3	0	hsa-miR-3155a				-0.33	-0.33	N/A
PROCA1	ENST00000301039.2	protein interacting with cyclin A1	54	1	0	1	0	0	hsa-miR-3155a				-0.33	-0.33	N/A
FIZ1	ENST00000221665.3	FLT3-interacting zinc finger 1	136	1	1	0	0	0	hsa-miR-3155a				-0.33	-0.33	N/A
ASB6	ENST00000277459.4	ankyrin repeat and SOCS box containing 6	725	1	1	0	0	3	hsa-miR-3155a				-0.33	-0.33	N/A
DUSP9	ENST00000370167.4	dual specificity phosphatase 9	3766	2	0	2	0	0	hsa-miR-3155a				-0.33	-0.33	N/A
DENND3	ENST00000519811.1	DENN/MADD domain containing 3	926	2	0	2	0	1	hsa-miR-3155a				-0.33	-0.34	N/A
VEGFB	ENST00000309422.2	vascular endothelial growth factor B	4432	1	0	1	0	0	hsa-miR-484				-0.33	-0.33	N/A
FAM222B	ENST00000582266.1	family with sequence similarity 222, member B	100	3	0	1	2	0	hsa-miR-3155a				-0.33	-0.35	N/A
STC1	ENST00000290271.2	stanniocalcin 1	2932	2	0	2	0	0	hsa-miR-3155a				-0.33	-0.34	N/A
YTHDF3	ENST00000539294.1	YTH domain family, member 3	444	2	1	1	0	0	hsa-miR-484				-0.33	-0.39	N/A
TNFRSF1A	ENST00000162749.2	tumor necrosis factor receptor superfamily, member 1A	1698	1	1	0	0	0	hsa-miR-484				-0.33	-0.33	N/A
ANKAR	ENST00000438402.2	ankyrin and armadillo repeat containing	5	1	0	1	0	1	hsa-miR-484				-0.33	-0.33	N/A
SIT1	ENST00000259608.3	signaling threshold regulating transmembrane adaptor 1	7	2	0	2	0	2	hsa-miR-484				-0.33	-0.47	N/A
STEAP3	ENST00000409811.1	STEAP family member 3, metalloreductase	160	4	0	4	0	1	hsa-miR-3155a				-0.33	-0.47	N/A
CENPM	ENST00000404067.1	centromere protein M	68	2	0	1	1	6	hsa-miR-3155a				-0.32	-0.36	N/A
SDHAF1	ENST00000378887.2	succinate dehydrogenase complex assembly factor 1	2317	3	1	0	2	4	hsa-miR-484				-0.32	-0.35	N/A
TNNI2	ENST00000252898.7	troponin I type 2 (skeletal, fast)	5	1	0	1	0	0	hsa-miR-484				-0.32	-0.32	N/A
LAIR1	ENST00000391743.3	leukocyte-associated immunoglobulin-like receptor 1	5	2	0	1	1	1	hsa-miR-3155a				-0.32	-0.32	N/A
GRPEL2	ENST00000416916.2	GrpE-like 2, mitochondrial (E. coli)	79	1	0	1	0	2	hsa-miR-3155a				-0.32	-0.42	N/A
PSTPIP2	ENST00000409746.5	proline-serine-threonine phosphatase interacting protein 2	215	1	1	0	0	1	hsa-miR-3155a				-0.32	-0.33	N/A
SLC17A9	ENST00000370351.4	solute carrier family 17 (vesicular nucleotide transporter), member 9	504	2	1	0	1	1	hsa-miR-3155a				-0.32	-0.32	N/A
LRRC61	ENST00000359623.4	leucine rich repeat containing 61	589	1	0	1	0	2	hsa-miR-3155a				-0.32	-0.32	N/A
TRIM74	ENST00000395244.1	tripartite motif containing 74	5	1	0	1	0	1	hsa-miR-484				-0.32	-0.32	N/A
CSRNP1	ENST00000273153.5	cysteine-serine-rich nuclear protein 1	544	2	0	2	0	1	hsa-miR-484				-0.32	-0.33	N/A
KLHDC3	ENST00000326974.4	kelch domain containing 3	349	1	0	1	0	0	hsa-miR-3155a				-0.32	-0.32	N/A
SORBS1	ENST00000371227.4	sorbin and SH3 domain containing 1	22	1	1	0	0	2	hsa-miR-3155a				-0.32	-0.32	N/A
MGAT5	ENST00000409645.1	mannosyl (alpha-1,6-)-glycoprotein beta-1,6-N-acetyl-glucosaminyltransferase	1627	4	1	3	0	3	hsa-miR-3155a				-0.32	-0.32	N/A
ZNF687	ENST00000368879.2	zinc finger protein 687	1250	2	0	1	1	0	hsa-miR-3155a				-0.32	-0.32	N/A
TRIM11	ENST00000493030.2	tripartite motif containing 11	727	2	0	2	0	1	hsa-miR-484				-0.32	-0.32	N/A
APOC4-APOC2	ENST00000589057.1	APOC4-APOC2 readthrough (NMD candidate)	2237	1	0	0	1	0	hsa-miR-3155a				-0.32	-0.32	N/A
B3GNT9	ENST00000449549.3	UDP-GlcNAc:betaGal beta-1,3-N-acetylglucosaminyltransferase 9	56	2	1	0	1	0	hsa-miR-3155a				-0.32	-0.32	N/A
CCNL1	ENST00000295926.3	cyclin L1	161	1	0	1	0	0	hsa-miR-484				-0.32	-0.32	N/A
MAP10	ENST00000418460.1	microtubule-associated protein 10	5	1	1	0	0	0	hsa-miR-484				-0.32	-0.32	N/A
SLC6A12	ENST00000359674.4	solute carrier family 6 (neurotransmitter transporter), member 12	13	1	1	0	0	0	hsa-miR-3155a				-0.32	-0.32	N/A
CLEC16A	ENST00000409790.1	C-type lectin domain family 16, member A	108	1	0	1	0	4	hsa-miR-3155a				-0.32	-0.37	N/A
MMP28	ENST00000250144.8	matrix metallopeptidase 28	5	1	0	1	0	0	hsa-miR-484				-0.32	-0.32	N/A
PLCZ1	ENST00000541695.1	phospholipase C, zeta 1	5	1	0	1	0	0	hsa-miR-484				-0.32	-0.32	N/A
NUBPL	ENST00000281081.7	nucleotide binding protein-like	7	2	1	0	1	1	hsa-miR-3155a				-0.32	-0.32	N/A
GRAP2	ENST00000344138.4	GRB2-related adaptor protein 2	5	2	1	1	0	6	hsa-miR-3155a				-0.32	-0.32	N/A
SARS	ENST00000369923.4	seryl-tRNA synthetase	20549	1	0	1	0	0	hsa-miR-484				-0.32	-0.32	N/A
AMPD2	ENST00000342115.4	adenosine monophosphate deaminase 2	216	2	1	0	1	1	hsa-miR-3155a				-0.32	-0.32	N/A
RGS11	ENST00000397770.3	regulator of G-protein signaling 11	5	2	0	2	0	0	hsa-miR-484				-0.32	-0.32	N/A
LTBP2	ENST00000261978.4	latent transforming growth factor beta binding protein 2	1616	1	1	0	0	1	hsa-miR-3155a				-0.31	-0.31	N/A
NDUFS7	ENST00000313408.7	NADH dehydrogenase (ubiquinone) Fe-S protein 7, 20kDa (NADH-coenzyme Q reductase)	3661	2	0	2	0	3	hsa-miR-3155a				-0.31	-0.32	N/A
PVRL4	ENST00000368012.3	poliovirus receptor-related 4	6	1	1	0	0	0	hsa-miR-3155a				-0.31	-0.31	N/A
VNN2	ENST00000326499.6	vanin 2	8	1	0	1	0	0	hsa-miR-484				-0.31	-0.31	N/A
DGCR2	ENST00000545799.1	DiGeorge syndrome critical region gene 2	1754	4*	2	1	0	2	hsa-miR-484				-0.31	-0.32	N/A
PDP2	ENST00000311765.2	pyruvate dehyrogenase phosphatase catalytic subunit 2	102	3	0	0	3	5	hsa-miR-3155a				-0.31	-0.54	N/A
TOPBP1	ENST00000260810.5	topoisomerase (DNA) II binding protein 1	102	3	1	0	2	3	hsa-miR-3155a				-0.31	-0.39	N/A
MYEOV2	ENST00000607357.1	myeloma overexpressed 2	389	1	0	1	0	0	hsa-miR-484				-0.31	-0.31	N/A
FOXH1	ENST00000377317.4	forkhead box H1	8	2	0	1	1	0	hsa-miR-484				-0.31	-0.31	N/A
SLC35C2	ENST00000372227.1	solute carrier family 35 (GDP-fucose transporter), member C2	910	2	0	2	0	3	hsa-miR-3155a				-0.31	-0.51	N/A
FAM109B	ENST00000321753.3	family with sequence similarity 109, member B	78	1	1	0	0	0	hsa-miR-3155a				-0.31	-0.31	N/A
FANCI	ENST00000300027.8	Fanconi anemia, complementation group I	1706	2	0	1	1	0	hsa-miR-3155a				-0.31	-0.36	N/A
NAA40	ENST00000377793.4	N(alpha)-acetyltransferase 40, NatD catalytic subunit	217	3	1	2	0	2	hsa-miR-3155a				-0.31	-0.42	N/A
C19orf10	ENST00000262947.3	chromosome 19 open reading frame 10	1263	2	1	1	0	3	hsa-miR-484				-0.31	-0.44	N/A
COL8A1	ENST00000261037.3	collagen, type VIII, alpha 1	601	2	0	2	0	2	hsa-miR-484				-0.31	-0.34	N/A
GIPC1	ENST00000393029.3	GIPC PDZ domain containing family, member 1	2934	2	0	1	1	0	hsa-miR-3155a				-0.31	-0.31	N/A
SPHK2	ENST00000245222.4	sphingosine kinase 2	142	1	1	0	0	0	hsa-miR-3155a				-0.31	-0.31	N/A
CA6	ENST00000377443.2	carbonic anhydrase VI	5	2	0	0	2	0	hsa-miR-3155a				-0.31	-0.31	N/A
USP18	ENST00000215794.7	ubiquitin specific peptidase 18	5	1	0	1	0	0	hsa-miR-484				-0.31	-0.31	N/A
PPP3R2	ENST00000374806.1	protein phosphatase 3, regulatory subunit B, beta	5	2	0	2	0	1	hsa-miR-3155a				-0.31	-0.31	N/A
DKK2	ENST00000285311.3	dickkopf WNT signaling pathway inhibitor 2	5	1	0	1	0	0	hsa-miR-484				-0.31	-0.31	N/A
AMICA1	ENST00000356289.5	adhesion molecule, interacts with CXADR antigen 1	87	1	0	1	0	0	hsa-miR-484				-0.31	-0.31	N/A
TNNC1	ENST00000232975.3	troponin C type 1 (slow)	67	1	0	1	0	1	hsa-miR-3155a				-0.31	-0.31	N/A
PRELID2	ENST00000334744.4	PRELI domain containing 2	63	2	0	2	0	3	hsa-miR-3155a				-0.31	-0.4	N/A
GSTM5	ENST00000369813.1	glutathione S-transferase mu 5	5	5	0	2	3	3	hsa-miR-484				-0.3	-0.3	N/A
AL450307.1	ENST00000341866.3	Uncharacterized protein; cDNA FLJ46300 fis, clone TESTI4035989	5	1	0	1	0	0	hsa-miR-484				-0.3	-0.3	N/A
TSGA10	ENST00000393483.3	testis specific, 10	8	1	1	0	0	0	hsa-miR-3155a				-0.3	-0.44	N/A
PITX2	ENST00000394595.3	paired-like homeodomain 2	75	2	0	1	1	0	hsa-miR-3155a				-0.3	-0.3	N/A
HHIPL2	ENST00000343410.6	HHIP-like 2	5	1	0	1	0	0	hsa-miR-484				-0.3	-0.3	N/A
IL20RB	ENST00000309741.5	interleukin 20 receptor beta	16	1	0	1	0	0	hsa-miR-484				-0.3	-0.3	N/A
GAP43	ENST00000305124.6	growth associated protein 43	5	1	0	1	0	0	hsa-miR-3155a				-0.3	-0.3	N/A
CPSF4	ENST00000451876.1	cleavage and polyadenylation specific factor 4, 30kDa	3969	2	0	1	1	0	hsa-miR-484				-0.3	-0.3	N/A
TSPAN3	ENST00000267970.4	tetraspanin 3	9328	1	0	1	0	0	hsa-miR-484				-0.3	-0.31	N/A
MMP14	ENST00000311852.6	matrix metallopeptidase 14 (membrane-inserted)	276	2	2	0	0	1	hsa-miR-3155a				-0.3	-0.3	N/A
CCDC28B	ENST00000421922.2	coiled-coil domain containing 28B	106	1	1	0	0	0	hsa-miR-3155a				-0.3	-0.3	N/A
FBXO31	ENST00000311635.7	F-box protein 31	48	1	1	0	0	3	hsa-miR-484				-0.3	-0.31	N/A
NBPF15	ENST00000442702.2	neuroblastoma breakpoint family, member 15	5	1	0	0	1	0	hsa-miR-3155a				-0.3	-0.3	N/A
SERF1B	ENST00000380750.3	small EDRK-rich factor 1B (centromeric)	5	1	0	1	0	1	hsa-miR-484				-0.3	-0.3	N/A
NBPF16	ENST00000417839.1	neuroblastoma breakpoint family, member 16	5	1	0	0	1	0	hsa-miR-3155a				-0.3	-0.3	N/A
SERF1A	ENST00000354833.3	small EDRK-rich factor 1A (telomeric)	5	1	0	1	0	1	hsa-miR-484				-0.3	-0.3	N/A
RNF125	ENST00000217740.3	ring finger protein 125, E3 ubiquitin protein ligase	214	1	1	0	0	3	hsa-miR-3155a				-0.3	-0.3	N/A
KIAA1033	ENST00000332180.5	KIAA1033	238	1	1	0	0	0	hsa-miR-484				-0.3	-0.3	N/A
NAT14	ENST00000205194.4	N-acetyltransferase 14 (GCN5-related, putative)	392	2	0	1	1	0	hsa-miR-484				-0.3	-0.3	N/A
CXorf31	ENST00000377879.3	chromosome X open reading frame 31	5	1	0	0	1	0	hsa-miR-3155a				-0.3	-0.3	N/A
C19orf18	ENST00000314391.3	chromosome 19 open reading frame 18	9	1	0	1	0	0	hsa-miR-484				-0.3	-0.3	N/A
FAM212B	ENST00000357260.5	family with sequence similarity 212, member B	211	2	1	0	1	2	hsa-miR-3155a				-0.3	-0.3	N/A
FAM161A	ENST00000404929.1	family with sequence similarity 161, member A	275	2	0	0	2	0	hsa-miR-3155a				-0.3	-0.3	N/A
CXCL1	ENST00000395761.3	chemokine (C-X-C motif) ligand 1 (melanoma growth stimulating activity, alpha)	5	1	0	1	0	0	hsa-miR-3155a				-0.3	-0.3	N/A
ZNF233	ENST00000592581.1	zinc finger protein 233	6	1	0	1	0	0	hsa-miR-484				-0.3	-0.3	N/A
SLC6A1	ENST00000287766.4	solute carrier family 6 (neurotransmitter transporter), member 1	5	1	0	1	0	0	hsa-miR-484				-0.3	-0.3	N/A
ZFYVE1	ENST00000318876.5	zinc finger, FYVE domain containing 1	5	3	0	2	1	1	hsa-miR-3155a				-0.3	-0.3	N/A
ZNF346	ENST00000503039.1	zinc finger protein 346	5	3	0	1	2	3	hsa-miR-3155a				-0.3	-0.3	N/A
FAM65B	ENST00000259698.4	family with sequence similarity 65, member B	7	1	1	0	0	0	hsa-miR-3155a				-0.3	-0.3	N/A
DIO3	ENST00000510508.4	deiodinase, iodothyronine, type III	7	1	1	0	0	0	hsa-miR-484				-0.3	-0.3	N/A
GALNT6	ENST00000543196.2	UDP-N-acetyl-alpha-D-galactosamine:polypeptide N-acetylgalactosaminyltransferase 6 (GalNAc-T6)	83	2	0	0	2	5	hsa-miR-484				-0.3	-0.41	N/A
HIAT1	ENST00000370152.3	hippocampus abundant transcript 1	1473	1	0	1	0	0	hsa-miR-484				-0.3	-0.3	N/A
LRRC63	ENST00000595396.1	leucine rich repeat containing 63	5	1	0	1	0	0	hsa-miR-3155a				-0.3	-0.3	N/A
CASP8	ENST00000392259.2	caspase 8, apoptosis-related cysteine peptidase	64	1	1	0	0	0	hsa-miR-3155a				-0.3	-0.3	N/A
HIPK1	ENST00000369558.1	homeodomain interacting protein kinase 1	930	4	0	4	0	2	hsa-miR-3155a				-0.3	-0.3	N/A
CORO6	ENST00000388767.3	coronin 6	48	1	1	0	0	0	hsa-miR-484				-0.3	-0.3	N/A
PLEKHG4	ENST00000450733.1	pleckstrin homology domain containing, family G (with RhoGef domain) member 4	276	1	1	0	0	1	hsa-miR-3155a				-0.3	-0.3	N/A
GMCL1	ENST00000282570.3	germ cell-less, spermatogenesis associated 1	360	1	1	0	0	0	hsa-miR-3155a				-0.3	-0.31	N/A
GNA14	ENST00000341700.6	guanine nucleotide binding protein (G protein), alpha 14	5	1	0	1	0	0	hsa-miR-484				-0.3	-0.3	N/A
POLR2J2	ENST00000591000.1	DNA-directed RNA polymerase II subunit RPB11-b1	5	1	1	0	0	1	hsa-miR-3155a				-0.3	-0.3	N/A
MAPKAPK2	ENST00000294981.4	mitogen-activated protein kinase-activated protein kinase 2	178	3	0	3	0	1	hsa-miR-3155a				-0.3	-0.31	N/A
URM1	ENST00000372850.1	ubiquitin related modifier 1	345	1	0	1	0	2	hsa-miR-3155a				-0.3	-0.31	N/A
UCHL5	ENST00000367455.4	ubiquitin carboxyl-terminal hydrolase L5	1150	1	1	0	0	2	hsa-miR-3155a				-0.3	-0.63	N/A
SEMA4D	ENST00000450295.1	sema domain, immunoglobulin domain (Ig), transmembrane domain (TM) and short cytoplasmic domain, (semaphorin) 4D	76	1	0	1	0	1	hsa-miR-484				-0.29	-0.29	N/A
TMIGD2	ENST00000595645.1	transmembrane and immunoglobulin domain containing 2	5	1	0	1	0	2	hsa-miR-484				-0.29	-0.29	N/A
SLC52A2	ENST00000526752.1	solute carrier family 52 (riboflavin transporter), member 2	483	1	0	1	0	0	hsa-miR-484				-0.29	-0.29	N/A
PIF1	ENST00000268043.4	PIF1 5'-to-3' DNA helicase	19	1	0	1	0	0	hsa-miR-484				-0.29	-0.29	N/A
BHLHA15	ENST00000609256.1	basic helix-loop-helix family, member a15	136	1	1	0	0	0	hsa-miR-3155a				-0.29	-0.31	N/A
ZNF784	ENST00000591479.1	zinc finger protein 784	19	2	0	1	1	2	hsa-miR-3155a				-0.29	-0.33	N/A
SVOP	ENST00000299134.5	SV2 related protein homolog (rat)	8	3	1	2	0	3	hsa-miR-3155a				-0.29	-0.33	N/A
CACNA1E	ENST00000526775.1	calcium channel, voltage-dependent, R type, alpha 1E subunit	5	1	0	0	1	4	hsa-miR-484				-0.29	-0.29	N/A
NDST1	ENST00000261797.6	N-deacetylase/N-sulfotransferase (heparan glucosaminyl) 1	13660	1	0	1	0	4	hsa-miR-484				-0.29	-0.29	N/A
BLOC1S3	ENST00000433642.2	biogenesis of lysosomal organelles complex-1, subunit 3	182	2	0	0	2	0	hsa-miR-3155a				-0.29	-0.3	N/A
NPIPB3	ENST00000542817.1	nuclear pore complex interacting protein family, member B3	5	1	0	0	1	0	hsa-miR-3155a				-0.29	-0.29	N/A
C9orf24	ENST00000379133.3	chromosome 9 open reading frame 24	36	1	0	1	0	0	hsa-miR-484				-0.29	-0.29	N/A
ZMYND8	ENST00000311275.7	zinc finger, MYND-type containing 8	235	1	1	0	0	1	hsa-miR-3155a				-0.29	-0.29	N/A
CCDC42	ENST00000293845.3	coiled-coil domain containing 42	5	1	0	1	0	0	hsa-miR-484				-0.29	-0.29	N/A
EMX1	ENST00000258106.6	empty spiracles homeobox 1	35	6	1	4	1	0	hsa-miR-484				-0.29	-0.71	N/A
HMX2	ENST00000339992.3	H6 family homeobox 2	8	3	0	2	1	0	hsa-miR-3155a				-0.29	-0.41	N/A
SPTBN2	ENST00000529997.1	spectrin, beta, non-erythrocytic 2	910	3	1	1	1	4	hsa-miR-3155a				-0.29	-0.31	N/A
NUP62	ENST00000422090.2	nucleoporin 62kDa	3929	1	0	1	0	2	hsa-miR-484				-0.29	-0.29	N/A
RELA	ENST00000525693.1	v-rel avian reticuloendotheliosis viral oncogene homolog A	1707	1	1	0	0	1	hsa-miR-484				-0.29	-0.29	N/A
ASB13	ENST00000357700.6	ankyrin repeat and SOCS box containing 13	1578	1	1	0	0	3	hsa-miR-3155a				-0.29	-0.29	N/A
QTRTD1	ENST00000281273.4	queuine tRNA-ribosyltransferase domain containing 1	123	1	0	1	0	0	hsa-miR-3155a				-0.29	-0.29	N/A
MAX	ENST00000284165.6	MYC associated factor X	51	1	1	0	0	2	hsa-miR-3155a				-0.29	-0.29	N/A
RNF24	ENST00000336095.6	ring finger protein 24	448	4	0	2	2	4	hsa-miR-484				-0.29	-0.4	N/A
COG2	ENST00000366669.4	component of oligomeric golgi complex 2	276	1	0	1	0	0	hsa-miR-484				-0.29	-0.3	N/A
SGSM2	ENST00000426855.2	small G protein signaling modulator 2	381	2	0	2	0	7	hsa-miR-484				-0.29	-0.33	N/A
ZNF580	ENST00000325333.5	zinc finger protein 580	154	1	0	1	0	0	hsa-miR-3155a				-0.29	-0.3	N/A
TLX1	ENST00000467928.2	T-cell leukemia homeobox 1	47	2	0	2	0	0	hsa-miR-484				-0.29	-0.29	N/A
KRTAP5-9	ENST00000528743.2	keratin associated protein 5-9	5	1	0	1	0	0	hsa-miR-3155a				-0.29	-0.29	N/A
NFATC2	ENST00000371564.3	nuclear factor of activated T-cells, cytoplasmic, calcineurin-dependent 2	105	2	0	2	0	0	hsa-miR-3155a				-0.29	-0.29	N/A
OSR1	ENST00000272223.2	odd-skipped related 1 (Drosophila)	15	2	0	1	1	0	hsa-miR-3155a				-0.29	-0.29	N/A
IER5L	ENST00000372491.2	immediate early response 5-like	24	1	0	1	0	0	hsa-miR-484				-0.29	-0.29	N/A
C3orf38	ENST00000486971.1	chromosome 3 open reading frame 38	683	2	0	1	1	0	hsa-miR-3155a				-0.29	-0.39	N/A
PIM3	ENST00000360612.4	pim-3 oncogene	9484	1	1	0	0	0	hsa-miR-484				-0.29	-0.29	N/A
CMTM5	ENST00000359320.3	CKLF-like MARVEL transmembrane domain containing 5	5	1	0	1	0	0	hsa-miR-484				-0.29	-0.29	N/A
ADIPOQ	ENST00000412955.2	adiponectin, C1Q and collagen domain containing	5	1	1	0	0	0	hsa-miR-484				-0.29	-0.29	N/A
S100PBP	ENST00000373475.5	S100P binding protein	428	1	1	0	0	1	hsa-miR-3155a				-0.29	-0.33	N/A
CNR1	ENST00000362094.5	cannabinoid receptor 1 (brain)	40	2	1	0	1	3	hsa-miR-3155a				-0.29	-0.34	N/A
C11orf44	ENST00000317019.2	chromosome 11 open reading frame 44	5	2	0	1	1	0	hsa-miR-484				-0.29	-0.29	N/A
ST6GALNAC1	ENST00000156626.7	ST6 (alpha-N-acetyl-neuraminyl-2,3-beta-galactosyl-1,3)-N-acetylgalactosaminide alpha-2,6-sialyltransferase 1	19	1	0	1	0	0	hsa-miR-484				-0.29	-0.29	N/A
ZNF667	ENST00000591790.1	zinc finger protein 667	24	1	1	0	0	1	hsa-miR-484				-0.29	-0.29	N/A
HINFP	ENST00000350777.2	histone H4 transcription factor	410	1	1	0	0	1	hsa-miR-3155a				-0.29	-0.31	N/A
ELK1	ENST00000247161.3	ELK1, member of ETS oncogene family	11	2	1	1	0	6	hsa-miR-3155a				-0.29	-0.41	N/A
ZNF552	ENST00000391701.1	zinc finger protein 552	9	1	0	1	0	0	hsa-miR-484				-0.28	-0.28	N/A
TBC1D3H	ENST00000394359.3	TBC1 domain family, member 3H	5	1	0	1	0	0	hsa-miR-3155a				-0.28	-0.28	N/A
DDR1	ENST00000446312.1	discoidin domain receptor tyrosine kinase 1	195	1	1	0	0	1	hsa-miR-3155a				-0.28	-0.28	N/A
LRRC32	ENST00000260061.5	leucine rich repeat containing 32	10	2	1	1	0	0	hsa-miR-484				-0.28	-0.28	N/A
PRRX2	ENST00000372469.4	paired related homeobox 2	59	1	0	1	0	1	hsa-miR-484				-0.28	-0.28	N/A
SEMA3F	ENST00000002829.3	sema domain, immunoglobulin domain (Ig), short basic domain, secreted, (semaphorin) 3F	263	1	0	1	0	2	hsa-miR-484				-0.28	-0.29	N/A
WASF3	ENST00000335327.5	WAS protein family, member 3	24	2	0	2	0	0	hsa-miR-484				-0.28	-0.32	N/A
CECR5	ENST00000155674.5	cat eye syndrome chromosome region, candidate 5	1473	1	0	1	0	1	hsa-miR-484				-0.28	-0.28	N/A
RP11-793H13.10	ENST00000591834.1	Uncharacterized protein	14	1	0	1	0	0	hsa-miR-3155a				-0.28	-0.28	N/A
LY6H	ENST00000430474.2	lymphocyte antigen 6 complex, locus H	5	1	0	1	0	1	hsa-miR-3155a				-0.28	-0.28	N/A
APOC2	ENST00000585786.1	apolipoprotein C-II	2242	1	0	0	1	0	hsa-miR-3155a				-0.28	-0.28	N/A
KCNJ2	ENST00000243457.3	potassium inwardly-rectifying channel, subfamily J, member 2	5	1	1	0	0	0	hsa-miR-3155a				-0.28	-0.28	N/A
FILIP1	ENST00000237172.7	filamin A interacting protein 1	10	1	0	1	0	0	hsa-miR-3155a				-0.28	-0.28	N/A
ZNF37A	ENST00000361085.5	zinc finger protein 37A	11	4	2	1	1	3	hsa-miR-484				-0.28	-0.28	N/A
OLR1	ENST00000543993.1	oxidized low density lipoprotein (lectin-like) receptor 1	15	2	0	1	1	1	hsa-miR-3155a				-0.28	-0.29	N/A
SEPT3	ENST00000396425.3	septin 3	241	2	0	1	1	0	hsa-miR-484				-0.28	-0.28	N/A
PTPN20A	ENST00000374346.3	protein tyrosine phosphatase, non-receptor type 20A	5	1	0	1	0	0	hsa-miR-484				-0.28	-0.28	N/A
CHRNA10	ENST00000250699.2	cholinergic receptor, nicotinic, alpha 10 (neuronal)	5	1	0	1	0	0	hsa-miR-484				-0.28	-0.28	N/A
HTATIP2	ENST00000451739.2	HIV-1 Tat interactive protein 2, 30kDa	380	1	0	1	0	0	hsa-miR-484				-0.28	-0.28	N/A
PTPN20B	ENST00000374240.3	protein tyrosine phosphatase, non-receptor type 20B	5	1	0	1	0	0	hsa-miR-484				-0.28	-0.28	N/A
TMEM184A	ENST00000297477.5	transmembrane protein 184A	28	5	1	4	0	1	hsa-miR-484				-0.28	-0.33	N/A
P2RY14	ENST00000309170.3	purinergic receptor P2Y, G-protein coupled, 14	5	1	0	1	0	0	hsa-miR-3155a				-0.28	-0.28	N/A
PSTK	ENST00000405485.1	phosphoseryl-tRNA kinase	530	1	0	1	0	0	hsa-miR-484				-0.28	-0.28	N/A
AC112693.2	ENST00000599897.1		5	1	0	1	0	3	hsa-miR-3155a				-0.28	-0.28	N/A
ZMAT4	ENST00000315769.7	zinc finger, matrin-type 4	5	1	0	1	0	1	hsa-miR-484				-0.28	-0.28	N/A
GRK7	ENST00000264952.2	G protein-coupled receptor kinase 7	5	1	1	0	0	1	hsa-miR-3155a				-0.28	-0.28	N/A
C10orf129	ENST00000430183.1	chromosome 10 open reading frame 129	5	1	0	1	0	0	hsa-miR-484				-0.28	-0.28	N/A
C11orf24	ENST00000304271.6	chromosome 11 open reading frame 24	5168	1	1	0	0	0	hsa-miR-3155a				-0.28	-0.4	N/A
PITPNA	ENST00000313486.7	phosphatidylinositol transfer protein, alpha	366	2	1	1	0	2	hsa-miR-3155a				-0.28	-0.57	N/A
SORBS2	ENST00000284776.7	sorbin and SH3 domain containing 2	1279	2	1	1	0	0	hsa-miR-484				-0.28	-0.3	N/A
CTD-2117L12.1	ENST00000504333.1	Uncharacterized protein	5	1	0	1	0	0	hsa-miR-484				-0.28	-0.28	N/A
ETS1	ENST00000531611.1	v-ets avian erythroblastosis virus E26 oncogene homolog 1	1423	2	0	1	1	0	hsa-miR-3155a				-0.28	-0.29	N/A
STXBP1	ENST00000373302.3	syntaxin binding protein 1	295	2	0	2	0	2	hsa-miR-3155a				-0.28	-0.32	N/A
ZNF322	ENST00000415922.2	zinc finger protein 322	5	3	0	2	1	0	hsa-miR-484				-0.28	-0.46	N/A
CD300LB	ENST00000392621.1	CD300 molecule-like family member b	5	1	0	1	0	3	hsa-miR-3155a				-0.28	-0.31	N/A
N4BP2L2	ENST00000267068.3	NEDD4 binding protein 2-like 2	74	1	0	1	0	2	hsa-miR-484				-0.28	-0.28	N/A
VHL	ENST00000256474.2	von Hippel-Lindau tumor suppressor, E3 ubiquitin protein ligase	2386	2	1	1	0	6	hsa-miR-3155a				-0.28	-0.29	N/A
GRB2	ENST00000392563.1	growth factor receptor-bound protein 2	2660	2	1	1	0	4	hsa-miR-3155a				-0.28	-0.28	N/A
BCL7B	ENST00000223368.2	B-cell CLL/lymphoma 7B	4037	1	0	1	0	0	hsa-miR-484				-0.28	-0.28	N/A
CRTC3	ENST00000420329.2	CREB regulated transcription coactivator 3	612	2	1	1	0	0	hsa-miR-3155a				-0.28	-0.28	N/A
GOLGB1	ENST00000340645.5	golgin B1	162	1	1	0	0	0	hsa-miR-3155a				-0.28	-0.28	N/A
ZNF720	ENST00000534369.1	zinc finger protein 720	19	1	0	1	0	1	hsa-miR-484				-0.28	-0.37	N/A
ENPP4	ENST00000321037.4	ectonucleotide pyrophosphatase/phosphodiesterase 4 (putative)	114	2	0	1	1	0	hsa-miR-3155a				-0.27	-0.3	N/A
XPO4	ENST00000400602.2	exportin 4	718	2	1	0	1	0	hsa-miR-3155a				-0.27	-0.28	N/A
BRD9	ENST00000323510.4	bromodomain containing 9	281	2	0	2	0	0	hsa-miR-484				-0.27	-0.37	N/A
DNAJC9	ENST00000372950.4	DnaJ (Hsp40) homolog, subfamily C, member 9	175	2	0	1	1	0	hsa-miR-484				-0.27	-0.3	N/A
LYPD5	ENST00000377950.3	LY6/PLAUR domain containing 5	9	1	0	1	0	3	hsa-miR-3155a				-0.27	-0.27	N/A
TRIM72	ENST00000322122.3	tripartite motif containing 72	8	1	1	0	0	5	hsa-miR-3155a				-0.27	-0.58	N/A
GOLGA2	ENST00000421699.2	golgin A2	10	1	0	0	1	3	hsa-miR-3155a				-0.27	-0.27	N/A
BOK	ENST00000318407.3	BCL2-related ovarian killer	588	2	0	2	0	3	hsa-miR-484				-0.27	-0.27	N/A
N4BP3	ENST00000274605.5	NEDD4 binding protein 3	35	4	0	4	0	1	hsa-miR-484				-0.27	-0.38	N/A
FBXO36	ENST00000373652.3	F-box protein 36	5	1	1	0	0	0	hsa-miR-3155a				-0.27	-0.27	N/A
GDI1	ENST00000447750.2	GDP dissociation inhibitor 1	21	1	0	1	0	2	hsa-miR-3155a				-0.27	-0.27	N/A
C15orf54	ENST00000318578.3	chromosome 15 open reading frame 54	5	2	0	0	2	0	hsa-miR-3155a				-0.27	-0.27	N/A
DOLPP1	ENST00000540102.1	dolichyldiphosphatase 1	963	1	0	1	0	1	hsa-miR-484				-0.27	-0.27	N/A
MAP3K11	ENST00000309100.3	mitogen-activated protein kinase kinase kinase 11	339	1	0	1	0	0	hsa-miR-484				-0.27	-0.27	N/A
ARSI	ENST00000328668.7	arylsulfatase family, member I	19	2	0	2	0	2	hsa-miR-484				-0.27	-0.28	N/A
HPS4	ENST00000398145.2	Hermansky-Pudlak syndrome 4	719	1	1	0	0	3	hsa-miR-3155a				-0.27	-0.27	N/A
AFMID	ENST00000588800.1	arylformamidase	538	1	0	1	0	1	hsa-miR-3155a				-0.27	-0.27	N/A
TMCO5A	ENST00000319669.4	transmembrane and coiled-coil domains 5A	5	1	0	1	0	0	hsa-miR-484				-0.27	-0.27	N/A
SMIM22	ENST00000586440.1	small integral membrane protein 22	10	1	1	0	0	0	hsa-miR-3155a				-0.27	-0.6	N/A
FFAR2	ENST00000599180.2	free fatty acid receptor 2	5	1	0	1	0	1	hsa-miR-484				-0.27	-0.27	N/A
FAM120A	ENST00000333936.5	family with sequence similarity 120A	57	1	0	1	0	0	hsa-miR-484				-0.27	-0.27	N/A
C19orf54	ENST00000470681.1	chromosome 19 open reading frame 54	18	1	0	1	0	2	hsa-miR-484				-0.27	-0.27	N/A
PYGO2	ENST00000368457.2	pygopus homolog 2 (Drosophila)	35	3	0	2	1	1	hsa-miR-484				-0.27	-0.42	N/A
GPAT2	ENST00000377137.3	glycerol-3-phosphate acyltransferase 2, mitochondrial	5	1	0	1	0	1	hsa-miR-484				-0.27	-0.27	N/A
BTBD17	ENST00000375366.3	BTB (POZ) domain containing 17	5	1	0	1	0	1	hsa-miR-484				-0.27	-0.27	N/A
PGAM1	ENST00000334828.5	phosphoglycerate mutase 1 (brain)	927	1	0	1	0	1	hsa-miR-484				-0.27	-0.27	N/A
ADAMTS13	ENST00000371916.1	ADAM metallopeptidase with thrombospondin type 1 motif, 13	41	1	0	1	0	4	hsa-miR-484				-0.27	-0.27	N/A
AMOTL1	ENST00000317837.9	angiomotin like 1	712	2	1	1	0	0	hsa-miR-3155a				-0.27	-0.3	N/A
RAB8B	ENST00000321437.4	RAB8B, member RAS oncogene family	45	1	0	1	0	0	hsa-miR-3155a				-0.27	-0.31	N/A
HSPBAP1	ENST00000383659.1	HSPB (heat shock 27kDa) associated protein 1	22	1	0	1	0	1	hsa-miR-3155a				-0.27	-0.29	N/A
ORMDL3	ENST00000304046.2	ORM1-like 3 (S. cerevisiae)	82	2	1	0	1	3	hsa-miR-3155a				-0.27	-0.34	N/A
CST9	ENST00000376971.3	cystatin 9 (testatin)	5	1	0	1	0	2	hsa-miR-484				-0.27	-0.27	N/A
CTAGE4	ENST00000486333.1	CTAGE family, member 4	5	1	0	1	0	0	hsa-miR-3155a				-0.27	-0.27	N/A
SPACA7	ENST00000283550.3	sperm acrosome associated 7	5	1	0	1	0	0	hsa-miR-484				-0.27	-0.27	N/A
FAM127B	ENST00000370775.2	family with sequence similarity 127, member B	647	1	0	1	0	0	hsa-miR-3155a				-0.27	-0.27	N/A
GDF9	ENST00000378673.2	growth differentiation factor 9	5	1	0	1	0	0	hsa-miR-484				-0.27	-0.27	N/A
PPP1R3F	ENST00000055335.6	protein phosphatase 1, regulatory subunit 3F	52	1	0	1	0	0	hsa-miR-3155a				-0.27	-0.27	N/A
DLG2	ENST00000398309.2	discs, large homolog 2 (Drosophila)	15	4	0	4	0	1	hsa-miR-3155a				-0.27	-0.27	N/A
MARCH8	ENST00000453424.2	membrane-associated ring finger (C3HC4) 8, E3 ubiquitin protein ligase	48	1	0	1	0	4	hsa-miR-3155a				-0.27	-0.27	N/A
SCAND1	ENST00000305978.2	SCAN domain containing 1	1940	1	0	1	0	0	hsa-miR-484				-0.27	-0.27	N/A
CTAGE8	ENST00000487179.1	CTAGE family, member 8	5	1	0	1	0	0	hsa-miR-3155a				-0.27	-0.27	N/A
SLC17A1	ENST00000244527.4	solute carrier family 17 (organic anion transporter), member 1	5	1	0	1	0	0	hsa-miR-3155a				-0.27	-0.27	N/A
YAP1	ENST00000282441.5	Yes-associated protein 1	1175	1	0	1	0	0	hsa-miR-484				-0.27	-0.27	N/A
CLEC4A	ENST00000229332.5	C-type lectin domain family 4, member A	21	1	0	1	0	0	hsa-miR-3155a				-0.27	-0.27	N/A
HS3ST3B1	ENST00000360954.2	heparan sulfate (glucosamine) 3-O-sulfotransferase 3B1	1489	3	1	0	2	0	hsa-miR-3155a				-0.27	-0.27	N/A
ZNF582	ENST00000301310.4	zinc finger protein 582	57	1	1	0	0	0	hsa-miR-3155a				-0.27	-0.27	N/A
ESR2	ENST00000557772.1	estrogen receptor 2 (ER beta)	5	3	0	3	0	2	hsa-miR-484				-0.27	-0.27	N/A
SMARCD2	ENST00000448276.2	SWI/SNF related, matrix associated, actin dependent regulator of chromatin, subfamily d, member 2	144	2	0	2	0	0	hsa-miR-3155a				-0.27	-0.27	N/A
TAGLN2	ENST00000368096.1	transgelin 2	2192	1	0	1	0	1	hsa-miR-484				-0.27	-0.27	N/A
LILRA6	ENST00000391735.3	leukocyte immunoglobulin-like receptor, subfamily A (with TM domain), member 6	5	1	1	0	0	1	hsa-miR-3155a				-0.27	-0.27	N/A
SH2D1B	ENST00000367929.2	SH2 domain containing 1B	5	2	0	1	1	1	hsa-miR-484				-0.27	-0.27	N/A
FLJ14816	ENST00000593290.1		5	1	0	1	0	1	hsa-miR-3155a				-0.26	-0.26	N/A
TACR1	ENST00000305249.5	tachykinin receptor 1	5	1	0	1	0	1	hsa-miR-3155a				-0.26	-0.26	N/A
CCDC142	ENST00000393965.3	coiled-coil domain containing 142	8	2	0	1	1	3	hsa-miR-484				-0.26	-0.26	N/A
KRT35	ENST00000246639.2	keratin 35	5	1	0	1	0	0	hsa-miR-484				-0.26	-0.26	N/A
TSSK6	ENST00000360913.3	testis-specific serine kinase 6	5	1	0	1	0	0	hsa-miR-484				-0.26	-0.26	N/A
LDLR	ENST00000558518.1	low density lipoprotein receptor	1462	2	1	0	1	3	hsa-miR-3155a				-0.26	-0.28	N/A
UBE2R2	ENST00000263228.3	ubiquitin-conjugating enzyme E2R 2	2442	3	0	1	2	0	hsa-miR-484				-0.26	-0.38	N/A
PHF15	ENST00000402835.1	PHD finger protein 15	387	2	1	1	0	2	hsa-miR-3155a				-0.26	-0.4	N/A
CHURC1	ENST00000548752.2	churchill domain containing 1	869	2	1	0	1	1	hsa-miR-3155a				-0.26	-0.51	N/A
CHST11	ENST00000549260.1	carbohydrate (chondroitin 4) sulfotransferase 11	686	2	0	1	1	2	hsa-miR-3155a				-0.26	-0.32	N/A
MARVELD3	ENST00000268485.3	MARVEL domain containing 3	55	2	0	0	2	0	hsa-miR-3155a				-0.26	-0.26	N/A
C1QL4	ENST00000334221.3	complement component 1, q subcomponent-like 4	238	1	0	1	0	0	hsa-miR-3155a				-0.26	-0.26	N/A
ITIH4	ENST00000266041.4	inter-alpha-trypsin inhibitor heavy chain family, member 4	42	1	0	1	0	0	hsa-miR-484				-0.26	-0.26	N/A
TFR2	ENST00000431692.1	transferrin receptor 2	330	1	0	1	0	0	hsa-miR-484				-0.26	-0.26	N/A
TUFT1	ENST00000368849.3	tuftelin 1	599	1	1	0	0	0	hsa-miR-3155a				-0.26	-0.26	N/A
CLDN4	ENST00000435050.1	claudin 4	64	1	0	1	0	0	hsa-miR-3155a				-0.26	-0.26	N/A
MCFD2	ENST00000444761.2	multiple coagulation factor deficiency 2	1648	1	0	1	0	1	hsa-miR-3155a				-0.26	-0.3	N/A
TAS2R1	ENST00000382492.2	taste receptor, type 2, member 1	5	1	0	0	1	1	hsa-miR-3155a				-0.26	-0.26	N/A
UBAP2L	ENST00000343815.6	ubiquitin associated protein 2-like	3367	1	0	1	0	0	hsa-miR-3155a				-0.26	-0.26	N/A
TAF1L	ENST00000242310.4	TAF1 RNA polymerase II, TATA box binding protein (TBP)-associated factor, 210kDa-like	5	1	1	0	0	1	hsa-miR-484				-0.26	-0.26	N/A
NUCB1	ENST00000405315.4	nucleobindin 1	851	3	0	2	1	7	hsa-miR-484				-0.26	-0.27	N/A
MLLT6	ENST00000325718.7	myeloid/lymphoid or mixed-lineage leukemia (trithorax homolog, Drosophila); translocated to, 6	24	1	0	1	0	5	hsa-miR-484				-0.26	-0.31	N/A
UST	ENST00000367463.4	uronyl-2-sulfotransferase	933	1	1	0	0	2	hsa-miR-3155a				-0.26	-0.28	N/A
CYB561A3	ENST00000294072.4	cytochrome b561 family, member A3	470	1	0	1	0	3	hsa-miR-3155a				-0.26	-0.29	N/A
MICA	ENST00000449934.2	MHC class I polypeptide-related sequence A	742	1	0	1	0	1	hsa-miR-484				-0.26	-0.26	N/A
C5orf27	ENST00000436592.1	chromosome 5 open reading frame 27	5	1	0	1	0	0	hsa-miR-484				-0.26	-0.26	N/A
DPYSL2	ENST00000311151.5	dihydropyrimidinase-like 2	3087	1	0	1	0	0	hsa-miR-3155a				-0.26	-0.26	N/A
MOB3C	ENST00000319928.3	MOB kinase activator 3C	141	1	1	0	0	0	hsa-miR-484				-0.26	-0.26	N/A
RP11-192H23.4	ENST00000534850.1	Uncharacterized protein	22	2	1	0	1	2	hsa-miR-3155a				-0.26	-0.26	N/A
ERMN	ENST00000410096.1	ermin, ERM-like protein	5	1	0	1	0	0	hsa-miR-3155a				-0.26	-0.26	N/A
NAA10	ENST00000370015.4	N(alpha)-acetyltransferase 10, NatA catalytic subunit	960	1	0	1	0	0	hsa-miR-484				-0.26	-0.26	N/A
GP1BA	ENST00000329125.5	glycoprotein Ib (platelet), alpha polypeptide	5	1	0	1	0	0	hsa-miR-484				-0.26	-0.26	N/A
DLX4	ENST00000240306.3	distal-less homeobox 4	74	1	0	1	0	1	hsa-miR-3155a				-0.26	-0.26	N/A
TBC1D3B	ENST00000454519.3	TBC1 domain family, member 3B	5	1	0	1	0	0	hsa-miR-3155a				-0.26	-0.26	N/A
RNF34	ENST00000361234.5	ring finger protein 34, E3 ubiquitin protein ligase	533	1	0	1	0	2	hsa-miR-3155a				-0.26	-0.26	N/A
STX5	ENST00000377897.4	syntaxin 5	402	1	0	1	0	0	hsa-miR-3155a				-0.26	-0.27	N/A
UTS2	ENST00000377516.2	urotensin 2	5	1	0	1	0	1	hsa-miR-3155a				-0.26	-0.26	N/A
KIF5A	ENST00000455537.2	kinesin family member 5A	5	1	1	0	0	1	hsa-miR-3155a				-0.26	-0.26	N/A
DCAF4L1	ENST00000333141.5	DDB1 and CUL4 associated factor 4-like 1	5	1	0	1	0	1	hsa-miR-484				-0.26	-0.26	N/A
CTAGE9	ENST00000314099.8	CTAGE family, member 9	5	1	0	1	0	0	hsa-miR-3155a				-0.26	-0.26	N/A
EFEMP2	ENST00000307998.6	EGF containing fibulin-like extracellular matrix protein 2	2062	1	0	1	0	0	hsa-miR-484				-0.26	-0.26	N/A
CXCL13	ENST00000286758.4	chemokine (C-X-C motif) ligand 13	5	1	0	1	0	1	hsa-miR-484				-0.26	-0.27	N/A
ABR	ENST00000302538.5	active BCR-related	58	1	0	1	0	3	hsa-miR-484				-0.26	-0.34	N/A
TRMT10B	ENST00000297994.3	tRNA methyltransferase 10 homolog B (S. cerevisiae)	19	1	0	1	0	5	hsa-miR-484				-0.26	-0.33	N/A
PPP1R1A	ENST00000257905.8	protein phosphatase 1, regulatory (inhibitor) subunit 1A	17	1	1	0	0	0	hsa-miR-3155a				-0.26	-0.34	N/A
PACSIN1	ENST00000244458.2	protein kinase C and casein kinase substrate in neurons 1	25	4	1	1	2	3	hsa-miR-484				-0.26	-0.26	N/A
TBL1X	ENST00000407597.2	transducin (beta)-like 1X-linked	125	1	0	1	0	3	hsa-miR-484				-0.26	-0.26	N/A
LIN28B	ENST00000345080.4	lin-28 homolog B (C. elegans)	118	1	1	0	0	1	hsa-miR-484				-0.26	-0.26	N/A
PBXIP1	ENST00000368465.1	pre-B-cell leukemia homeobox interacting protein 1	1080	1	0	1	0	0	hsa-miR-484				-0.26	-0.27	N/A
FAM196B	ENST00000377365.3	family with sequence similarity 196, member B	174	1	1	0	0	1	hsa-miR-3155a				-0.26	-0.27	N/A
SEC23IP	ENST00000369075.3	SEC23 interacting protein	765	2	1	0	1	1	hsa-miR-3155a				-0.26	-0.33	N/A
SLC25A34	ENST00000294454.5	solute carrier family 25, member 34	5	2	0	1	1	0	hsa-miR-3155a				-0.26	-0.26	N/A
TSFM	ENST00000540550.1	Ts translation elongation factor, mitochondrial	1340	1	0	1	0	0	hsa-miR-484				-0.26	-0.26	N/A
TGFBR3	ENST00000212355.4	transforming growth factor, beta receptor III	245	1	1	0	0	0	hsa-miR-3155a				-0.26	-0.26	N/A
WBP1L	ENST00000369889.4	WW domain binding protein 1-like	5	2	0	2	0	2	hsa-miR-484				-0.26	-0.26	N/A
AIRE	ENST00000329347.4	autoimmune regulator	23	1	1	0	0	0	hsa-miR-3155a				-0.26	-0.36	N/A
TAF11	ENST00000420584.2	TAF11 RNA polymerase II, TATA box binding protein (TBP)-associated factor, 28kDa	18	2	0	0	2	0	hsa-miR-3155a				-0.26	-0.3	N/A
GPR61	ENST00000527748.1	G protein-coupled receptor 61	5	2	1	0	1	0	hsa-miR-3155a				-0.26	-0.26	N/A
SLC46A3	ENST00000266943.6	solute carrier family 46, member 3	5	1	0	1	0	0	hsa-miR-484				-0.26	-0.26	N/A
FXYD5	ENST00000588699.1	FXYD domain containing ion transport regulator 5	5590	2	0	1	1	1	hsa-miR-3155a				-0.25	-0.39	N/A
AC002472.13	ENST00000543388.1	Leucine-rich repeat-containing protein LOC400891	5	3	0	3	0	5	hsa-miR-484				-0.25	-0.44	N/A
SLC10A4	ENST00000273861.4	solute carrier family 10, member 4	91	1	0	0	1	1	hsa-miR-3155a				-0.25	-0.26	N/A
AC079210.1	ENST00000600820.1	Uncharacterized protein; cDNA FLJ45097 fis, clone BRAWH3031054	5	1	0	0	1	1	hsa-miR-3155a				-0.25	-0.25	N/A
CDH16	ENST00000394055.3	cadherin 16, KSP-cadherin	16	1	0	1	0	0	hsa-miR-3155a				-0.25	-0.25	N/A
CSK	ENST00000220003.9	c-src tyrosine kinase	941	1	1	0	0	1	hsa-miR-3155a				-0.25	-0.25	N/A
DAG1	ENST00000515359.2	dystroglycan 1 (dystrophin-associated glycoprotein 1)	241	2	1	1	0	1	hsa-miR-3155a				-0.25	-0.3	N/A
CEP170B	ENST00000414716.3	centrosomal protein 170B	326	3	0	3	0	0	hsa-miR-3155a				-0.25	-0.41	N/A
LYSMD2	ENST00000267838.3	LysM, putative peptidoglycan-binding, domain containing 2	307	1	0	0	1	0	hsa-miR-3155a				-0.25	-0.25	N/A
ZIC5	ENST00000267294.4	Zic family member 5	263	1	1	0	0	0	hsa-miR-3155a				-0.25	-0.25	N/A
BEND6	ENST00000370750.2	BEN domain containing 6	11	2	0	0	2	0	hsa-miR-3155a				-0.25	-0.25	N/A
C17orf74	ENST00000574034.1	chromosome 17 open reading frame 74	8	1	0	1	0	1	hsa-miR-3155a				-0.25	-0.25	N/A
PRKRIP1	ENST00000496391.1	PRKR interacting protein 1 (IL11 inducible)	656	2	2	0	0	0	hsa-miR-3155a				-0.25	-0.37	N/A
SLC35F2	ENST00000525071.1	solute carrier family 35, member F2	209	2	0	2	0	0	hsa-miR-484				-0.25	-0.25	N/A
CCL4L2	ENST00000482104.1	chemokine (C-C motif) ligand 4-like 2	5	1	0	1	0	0	hsa-miR-484				-0.25	-0.25	N/A
ADRA2B	ENST00000409345.3	adrenoceptor alpha 2B	7	2	0	2	0	0	hsa-miR-484				-0.25	-0.25	N/A
THAP10	ENST00000249861.4	THAP domain containing 10	22	2	1	0	1	0	hsa-miR-3155a				-0.25	-0.83	N/A
SLC39A8	ENST00000394833.2	solute carrier family 39 (zinc transporter), member 8	228	1	0	1	0	0	hsa-miR-484				-0.25	-0.27	N/A
RP11-429E11.3	ENST00000317652.1	Uncharacterized protein	5	2	0	1	1	0	hsa-miR-3155a				-0.25	-0.25	N/A
PGAM4	ENST00000458128.1	phosphoglycerate mutase family member 4	5	1	0	1	0	0	hsa-miR-484				-0.25	-0.25	N/A
POLR3F	ENST00000377603.4	polymerase (RNA) III (DNA directed) polypeptide F, 39 kDa	47	1	1	0	0	2	hsa-miR-3155a				-0.25	-0.28	N/A
FAM186B	ENST00000257894.2	family with sequence similarity 186, member B	5	1	0	0	1	0	hsa-miR-3155a				-0.25	-0.25	N/A
RANGRF	ENST00000439238.3	RAN guanine nucleotide release factor	396	1	0	1	0	0	hsa-miR-3155a				-0.25	-0.25	N/A
SLC6A15	ENST00000309283.7	solute carrier family 6 (neutral amino acid transporter), member 15	508	1	0	1	0	0	hsa-miR-484				-0.25	-0.25	N/A
CPLX2	ENST00000359546.4	complexin 2	5	1	0	1	0	2	hsa-miR-484				-0.25	-0.25	N/A
GPX3	ENST00000517973.1	glutathione peroxidase 3 (plasma)	1142	1	0	1	0	1	hsa-miR-484				-0.25	-0.25	N/A
RSPO4	ENST00000217260.4	R-spondin 4	5	1	0	1	0	0	hsa-miR-484				-0.25	-0.25	N/A
C1QTNF7	ENST00000429690.1	C1q and tumor necrosis factor related protein 7	5	2	0	1	1	0	hsa-miR-3155a				-0.25	-0.25	N/A
IPO4	ENST00000354464.6	importin 4	811	1	0	1	0	0	hsa-miR-484				-0.25	-0.25	N/A
KIF7	ENST00000394412.3	kinesin family member 7	13	1	0	1	0	0	hsa-miR-484				-0.25	-0.25	N/A
CD86	ENST00000330540.2	CD86 molecule	5	1	1	0	0	0	hsa-miR-3155a				-0.25	-0.25	N/A
PPARD	ENST00000448077.2	peroxisome proliferator-activated receptor delta	239	1	0	1	0	0	hsa-miR-484				-0.25	-0.25	N/A
TBC1D3F	ENST00000378174.5	TBC1 domain family, member 3F	5	1	0	1	0	0	hsa-miR-3155a				-0.25	-0.25	N/A
CRX	ENST00000221996.7	cone-rod homeobox	5	1	1	0	0	2	hsa-miR-3155a				-0.25	-0.25	N/A
SERTM1	ENST00000315190.3	serine-rich and transmembrane domain containing 1	12	1	0	1	0	0	hsa-miR-484				-0.25	-0.25	N/A
NMNAT1	ENST00000377205.1	nicotinamide nucleotide adenylyltransferase 1	72	2	0	0	2	5	hsa-miR-3155a				-0.25	-0.25	N/A
TEX261	ENST00000272438.4	testis expressed 261	359	2	0	2	0	2	hsa-miR-484				-0.25	-0.28	N/A
TBC1D3	ENST00000339023.4	TBC1 domain family, member 3	5	1	0	1	0	0	hsa-miR-3155a				-0.25	-0.25	N/A
MAD1L1	ENST00000402746.1	MAD1 mitotic arrest deficient-like 1 (yeast)	5	1	0	1	0	1	hsa-miR-3155a				-0.25	-0.25	N/A
TPSAB1	ENST00000338844.3	tryptase alpha/beta 1	5	1	0	0	1	0	hsa-miR-3155a				-0.25	-0.25	N/A
ZNF33A	ENST00000469037.2	zinc finger protein 33A	39	1	0	1	0	2	hsa-miR-3155a				-0.25	-0.25	N/A
NKAIN1	ENST00000373736.2	Na+/K+ transporting ATPase interacting 1	10	1	0	1	0	3	hsa-miR-3155a				-0.25	-0.25	N/A
MX2	ENST00000330714.3	myxovirus (influenza virus) resistance 2 (mouse)	7	1	1	0	0	1	hsa-miR-3155a				-0.25	-0.25	N/A
MED15	ENST00000292733.7	mediator complex subunit 15	1334	1	0	1	0	1	hsa-miR-3155a				-0.25	-0.25	N/A
COLQ	ENST00000383785.2	collagen-like tail subunit (single strand of homotrimer) of asymmetric acetylcholinesterase	8	2	0	1	1	2	hsa-miR-484				-0.25	-0.25	N/A
TNNI1	ENST00000361379.4	troponin I type 1 (skeletal, slow)	5	2	0	2	0	3	hsa-miR-484				-0.25	-0.25	N/A
RGS16	ENST00000367558.5	regulator of G-protein signaling 16	7	2	0	1	1	1	hsa-miR-484				-0.25	-0.31	N/A
LMAN2L	ENST00000264963.4	lectin, mannose-binding 2-like	355	3	0	2	1	5	hsa-miR-484				-0.25	-0.3	N/A
PNPLA3	ENST00000216180.3	patatin-like phospholipase domain containing 3	147	2	2	0	0	2	hsa-miR-3155a				-0.25	-0.29	N/A
NCAN	ENST00000252575.6	neurocan	5	1	1	0	0	1	hsa-miR-3155a				-0.25	-0.25	N/A
ANGPT2	ENST00000325203.5	angiopoietin 2	5	1	0	1	0	1	hsa-miR-3155a				-0.25	-0.25	N/A
SMYD5	ENST00000389501.4	SMYD family member 5	344	2	0	2	0	0	hsa-miR-484				-0.25	-0.25	N/A
ADAD2	ENST00000268624.3	adenosine deaminase domain containing 2	5	1	0	1	0	0	hsa-miR-484				-0.25	-0.25	N/A
DPM2	ENST00000314392.8	dolichyl-phosphate mannosyltransferase polypeptide 2, regulatory subunit	1667	1	0	1	0	2	hsa-miR-484				-0.25	-0.25	N/A
MAPK10	ENST00000395169.3	mitogen-activated protein kinase 10	5	2	0	2	0	1	hsa-miR-3155a				-0.25	-0.34	N/A
SH2D5	ENST00000375031.1	SH2 domain containing 5	7	2	0	2	0	0	hsa-miR-3155a				-0.25	-0.25	N/A
CHI3L1	ENST00000255409.3	chitinase 3-like 1 (cartilage glycoprotein-39)	16	1	1	0	0	1	hsa-miR-3155a				-0.25	-0.25	N/A
LYRM2	ENST00000520318.1	LYR motif containing 2	305	2	1	1	0	4	hsa-miR-3155a				-0.25	-0.5	N/A
ZNF517	ENST00000359971.3	zinc finger protein 517	20	1	0	1	0	3	hsa-miR-484				-0.25	-0.26	N/A
DCTN5	ENST00000300087.2	dynactin 5 (p25)	764	3	0	1	2	9	hsa-miR-484				-0.25	-0.28	N/A
TPSB2	ENST00000430512.2	tryptase beta 2 (gene/pseudogene)	5	1	0	0	1	0	hsa-miR-3155a				-0.25	-0.25	N/A
IGFL2	ENST00000377693.4	IGF-like family member 2	13	1	0	0	1	0	hsa-miR-3155a				-0.25	-0.25	N/A
MRFAP1L1	ENST00000320848.6	Morf4 family associated protein 1-like 1	77	1	0	1	0	0	hsa-miR-484				-0.25	-0.25	N/A
SCAMP1	ENST00000538629.1	secretory carrier membrane protein 1	816	1	0	1	0	1	hsa-miR-3155a				-0.25	-0.25	N/A
ENPP6	ENST00000296741.2	ectonucleotide pyrophosphatase/phosphodiesterase 6	5	1	1	0	0	2	hsa-miR-3155a				-0.24	-0.24	N/A
RFC1	ENST00000349703.2	replication factor C (activator 1) 1, 145kDa	205	1	0	1	0	1	hsa-miR-3155a				-0.24	-0.24	N/A
EPM2A	ENST00000367519.3	epilepsy, progressive myoclonus type 2A, Lafora disease (laforin)	197	2	0	1	1	0	hsa-miR-3155a				-0.24	-0.24	N/A
SLC46A1	ENST00000440501.1	solute carrier family 46 (folate transporter), member 1	580	5	1	2	2	1	hsa-miR-3155a				-0.24	-0.27	N/A
DPYSL3	ENST00000398514.3	dihydropyrimidinase-like 3	5209	2	0	2	0	0	hsa-miR-484				-0.24	-0.26	N/A
TBC1D24	ENST00000567020.1	TBC1 domain family, member 24	269	2	1	0	1	4	hsa-miR-3155a				-0.24	-0.24	N/A
OGG1	ENST00000302008.8	8-oxoguanine DNA glycosylase	364	1	0	1	0	1	hsa-miR-484				-0.24	-0.24	N/A
TNFRSF10D	ENST00000312584.3	tumor necrosis factor receptor superfamily, member 10d, decoy with truncated death domain	161	1	0	1	0	1	hsa-miR-484				-0.24	-0.24	N/A
SLC22A18AS	ENST00000533594.1	solute carrier family 22 (organic cation transporter), member 18 antisense	5	1	0	1	0	1	hsa-miR-484				-0.24	-0.24	N/A
NMNAT3	ENST00000511444.1	nicotinamide nucleotide adenylyltransferase 3	12	1	0	1	0	0	hsa-miR-484				-0.24	-0.24	N/A
CLEC3A	ENST00000299642.4	C-type lectin domain family 3, member A	5	1	0	0	1	1	hsa-miR-3155a				-0.24	-0.24	N/A
LCOR	ENST00000371103.3	ligand dependent nuclear receptor corepressor	94	2	0	2	0	0	hsa-miR-484				-0.24	-0.24	N/A
CNTN5	ENST00000524871.1	contactin 5	5	2	1	1	0	1	hsa-miR-3155a				-0.24	-0.24	N/A
RIC3	ENST00000396677.2	RIC3 acetylcholine receptor chaperone	5	1	1	0	0	0	hsa-miR-3155a				-0.24	-0.24	N/A
IFRG15	ENST00000553856.1	Homo sapiens torsin A interacting protein 2 (TOR1AIP2), transcript variant 1, mRNA.	482	4	0	2	2	3	hsa-miR-484				-0.24	-0.55	N/A
TRIM56	ENST00000306085.6	tripartite motif containing 56	5	1	0	1	0	1	hsa-miR-484				-0.24	-0.24	N/A
PSCA	ENST00000301258.4	prostate stem cell antigen	14	1	0	1	0	0	hsa-miR-3155a				-0.24	-0.24	N/A
FLNB	ENST00000357272.4	filamin B, beta	467	4	1	2	1	2	hsa-miR-3155a				-0.24	-0.26	N/A
ARF3	ENST00000256682.4	ADP-ribosylation factor 3	1093	1	0	1	0	0	hsa-miR-3155a				-0.24	-0.3	N/A
UBR2	ENST00000372883.3	ubiquitin protein ligase E3 component n-recognin 2	728	4	0	4	0	0	hsa-miR-484				-0.24	-0.39	N/A
NBPF3	ENST00000318220.6	neuroblastoma breakpoint family, member 3	5	1	0	0	1	0	hsa-miR-3155a				-0.24	-0.24	N/A
EFHD2	ENST00000375980.4	EF-hand domain family, member D2	1411	1	1	0	0	0	hsa-miR-484				-0.24	-0.24	N/A
NCF1	ENST00000289473.4	neutrophil cytosolic factor 1	5	2	0	1	1	8	hsa-miR-484				-0.24	-0.25	N/A
LPL	ENST00000311322.8	lipoprotein lipase	7658	1	0	1	0	0	hsa-miR-484				-0.24	-0.24	N/A
MYCN	ENST00000281043.3	v-myc avian myelocytomatosis viral oncogene neuroblastoma derived homolog	73	1	0	1	0	1	hsa-miR-484				-0.24	-0.24	N/A
RPL12	ENST00000361436.5	ribosomal protein L12	30	2	0	2	0	1	hsa-miR-484				-0.24	-0.47	N/A
LAMTOR4	ENST00000441173.1	late endosomal/lysosomal adaptor, MAPK and MTOR activator 4	6156	1	0	1	0	0	hsa-miR-3155a				-0.24	-0.24	N/A
GAB3	ENST00000369575.3	GRB2-associated binding protein 3	39	2	0	2	0	2	hsa-miR-484				-0.24	-0.24	N/A
LCK	ENST00000336890.5	lymphocyte-specific protein tyrosine kinase	23	1	0	0	1	2	hsa-miR-3155a				-0.24	-0.24	N/A
DCAKD	ENST00000452796.2	dephospho-CoA kinase domain containing	842	1	0	1	0	1	hsa-miR-484				-0.24	-0.24	N/A
OR4N2	ENST00000568211.1	olfactory receptor, family 4, subfamily N, member 2	5	1	0	0	1	0	hsa-miR-3155a				-0.24	-0.24	N/A
ZNF487	ENST00000437590.2	zinc finger protein 487	20	1	1	0	0	2	hsa-miR-3155a				-0.24	-0.33	N/A
CALD1	ENST00000361388.2	caldesmon 1	1013	2	0	1	1	0	hsa-miR-3155a				-0.24	-0.25	N/A
PCTP	ENST00000576183.1	phosphatidylcholine transfer protein	476	1	0	1	0	1	hsa-miR-484				-0.24	-0.25	N/A
B3GALT6	ENST00000379198.2	UDP-Gal:betaGal beta 1,3-galactosyltransferase polypeptide 6	2444	1	1	0	0	1	hsa-miR-3155a				-0.24	-0.26	N/A
MOG	ENST00000376902.3	myelin oligodendrocyte glycoprotein	5	1	0	1	0	1	hsa-miR-484				-0.24	-0.24	N/A
RP11-382J12.1	ENST00000499227.2	Uncharacterized protein	5	1	0	1	0	0	hsa-miR-484				-0.24	-0.24	N/A
GRIK1-AS2	ENST00000333765.4	GRIK1 antisense RNA 2	5	1	0	0	1	0	hsa-miR-3155a				-0.24	-0.24	N/A
FAM89B	ENST00000449319.2	family with sequence similarity 89, member B	289	1	0	1	0	1	hsa-miR-3155a				-0.24	-0.24	N/A
ADM2	ENST00000395738.2	adrenomedullin 2	129	1	1	0	0	2	hsa-miR-3155a				-0.24	-0.26	N/A
PRRX1	ENST00000367760.3	paired related homeobox 1	57	2	1	0	1	0	hsa-miR-3155a				-0.24	-0.28	N/A
MYO7A	ENST00000409709.3	myosin VIIA	64	1	0	1	0	0	hsa-miR-3155a				-0.24	-0.24	N/A
GP6	ENST00000417454.1	glycoprotein VI (platelet)	5	2	0	1	1	2	hsa-miR-484				-0.24	-0.24	N/A
CCL14	ENST00000480944.2	chemokine (C-C motif) ligand 14	5	1	0	1	0	0	hsa-miR-484				-0.24	-0.24	N/A
GFER	ENST00000569451.1	growth factor, augmenter of liver regeneration	882	2	0	1	1	1	hsa-miR-3155a				-0.24	-0.46	N/A
TMEM56	ENST00000370203.4	transmembrane protein 56	113	1	1	0	0	1	hsa-miR-3155a				-0.24	-0.35	N/A
TMEM75	ENST00000539634.1	transmembrane protein 75	5	1	0	1	0	0	hsa-miR-484				-0.24	-0.24	N/A
LY6E	ENST00000517503.1	lymphocyte antigen 6 complex, locus E	342	2	0	1	1	1	hsa-miR-3155a				-0.24	-0.24	N/A
PIK3CD	ENST00000536656.1	phosphatidylinositol-4,5-bisphosphate 3-kinase, catalytic subunit delta	5	1	1	0	0	0	hsa-miR-484				-0.24	-0.24	N/A
GINS2	ENST00000253462.3	GINS complex subunit 2 (Psf2 homolog)	136	2	1	1	0	0	hsa-miR-3155a				-0.24	-0.49	N/A
GID8	ENST00000266069.3	GID complex subunit 8	515	3	0	3	0	1	hsa-miR-484				-0.24	-0.3	N/A
TBC1D3C	ENST00000308078.7	TBC1 domain family, member 3C	5	1	0	1	0	0	hsa-miR-3155a				-0.24	-0.24	N/A
TBC1D3G	ENST00000330458.7	TBC1 domain family, member 3G	5	1	0	1	0	0	hsa-miR-3155a				-0.24	-0.24	N/A
KBTBD11	ENST00000320248.3	kelch repeat and BTB (POZ) domain containing 11	173	2	0	1	1	3	hsa-miR-484				-0.24	-0.24	N/A
SMTN	ENST00000333137.7	smoothelin	99	1	0	0	1	1	hsa-miR-484				-0.24	-0.24	N/A
RAB42	ENST00000373826.3	RAB42, member RAS oncogene family	11	1	0	1	0	3	hsa-miR-3155a				-0.23	-0.28	N/A
NME2	ENST00000376392.6	NME/NM23 nucleoside diphosphate kinase 2	191	1	0	0	1	0	hsa-miR-3155a				-0.23	-0.23	N/A
CDC25B	ENST00000245960.5	cell division cycle 25B	3358	2	0	1	1	1	hsa-miR-3155a				-0.23	-0.24	N/A
DND1	ENST00000542735.1	DND microRNA-mediated repression inhibitor 1	5	1	0	1	0	0	hsa-miR-484				-0.23	-0.23	N/A
TMEM82	ENST00000375782.1	transmembrane protein 82	10	1	0	0	1	0	hsa-miR-3155a				-0.23	-0.23	N/A
MEIS1	ENST00000488550.1	Meis homeobox 1	533	2	0	2	0	1	hsa-miR-3155a				-0.23	-0.23	N/A
ID1	ENST00000376105.3	inhibitor of DNA binding 1, dominant negative helix-loop-helix protein	7992	1	0	1	0	1	hsa-miR-3155a				-0.23	-0.23	N/A
RP11-347C12.1	ENST00000520915.1	Putative NPIP-like protein LOC613037	5	1	0	0	1	0	hsa-miR-3155a				-0.23	-0.23	N/A
PSENEN	ENST00000591949.1	presenilin enhancer gamma secretase subunit	322	1	0	1	0	0	hsa-miR-484				-0.23	-0.23	N/A
RALB	ENST00000272519.5	v-ral simian leukemia viral oncogene homolog B	527	1	0	1	0	0	hsa-miR-484				-0.23	-0.23	N/A
MTF2	ENST00000370298.4	metal response element binding transcription factor 2	653	1	0	1	0	0	hsa-miR-484				-0.23	-0.25	N/A
LPCAT1	ENST00000283415.3	lysophosphatidylcholine acyltransferase 1	298	1	0	1	0	1	hsa-miR-484				-0.23	-0.24	N/A
DUS1L	ENST00000306796.5	dihydrouridine synthase 1-like (S. cerevisiae)	36	1	0	1	0	1	hsa-miR-484				-0.23	-0.24	N/A
NBPF12	ENST00000446760.2	neuroblastoma breakpoint family, member 12	5	1	0	0	1	0	hsa-miR-3155a				-0.23	-0.23	N/A
CACTIN	ENST00000429344.2	cactin, spliceosome C complex subunit	1422	1	0	1	0	0	hsa-miR-3155a				-0.23	-0.23	N/A
SNCB	ENST00000310112.3	synuclein, beta	5	1	0	1	0	0	hsa-miR-3155a				-0.23	-0.23	N/A
DDX31	ENST00000372159.3	DEAD (Asp-Glu-Ala-Asp) box polypeptide 31	174	1	1	0	0	2	hsa-miR-484				-0.23	-0.23	N/A
NPIPB11	ENST00000524087.1	nuclear pore complex interacting protein family, member B11	5	1	0	0	1	0	hsa-miR-3155a				-0.23	-0.23	N/A
ZBTB42	ENST00000342537.7	zinc finger and BTB domain containing 42	182	2	0	1	1	3	hsa-miR-484				-0.23	-0.24	N/A
LIN54	ENST00000395282.2	lin-54 homolog (C. elegans)	228	2	0	2	0	1	hsa-miR-484				-0.23	-0.28	N/A
ZBTB47	ENST00000457842.3	zinc finger and BTB domain containing 47	81	4	0	3	1	1	hsa-miR-484				-0.23	-0.3	N/A
PGAP3	ENST00000579146.1	post-GPI attachment to proteins 3	6	2	0	1	1	0	hsa-miR-3155a				-0.23	-0.23	N/A
AC040160.1	ENST00000454102.2	Uncharacterized protein; cDNA FLJ57407, weakly similar to Mus musculus leucine rich repeat containing 29 (Lrrc29), mRNA	5	1	0	1	0	0	hsa-miR-484				-0.23	-0.23	N/A
NBPF11	ENST00000604938.1	neuroblastoma breakpoint family, member 11	5	1	0	0	1	0	hsa-miR-3155a				-0.23	-0.23	N/A
APOC4	ENST00000419266.2	apolipoprotein C-IV	2245	1	0	0	1	1	hsa-miR-3155a				-0.23	-0.23	N/A
RMDN3	ENST00000260385.6	regulator of microtubule dynamics 3	86	1	0	1	0	0	hsa-miR-484				-0.23	-0.23	N/A
KRTAP5-8	ENST00000398534.3	keratin associated protein 5-8	5	1	0	1	0	0	hsa-miR-3155a				-0.23	-0.23	N/A
SYT13	ENST00000020926.3	synaptotagmin XIII	5	1	0	1	0	0	hsa-miR-484				-0.23	-0.23	N/A
ATP10D	ENST00000273859.3	ATPase, class V, type 10D	440	1	0	0	1	1	hsa-miR-3155a				-0.23	-0.23	N/A
SLC18A3	ENST00000374115.3	solute carrier family 18 (vesicular acetylcholine transporter), member 3	5	1	0	1	0	0	hsa-miR-3155a				-0.23	-0.23	N/A
RIMBP3B	ENST00000434111.1	RIMS binding protein 3B	5	1	0	0	1	0	hsa-miR-3155a				-0.23	-0.23	N/A
RIMBP3	ENST00000426804.1	RIMS binding protein 3	5	1	0	0	1	0	hsa-miR-3155a				-0.23	-0.23	N/A
RASGEF1A	ENST00000374459.1	RasGEF domain family, member 1A	10	2	1	1	0	1	hsa-miR-3155a				-0.23	-0.31	N/A
BLOC1S6	ENST00000220531.3	biogenesis of lysosomal organelles complex-1, subunit 6, pallidin	1754	1	0	1	0	0	hsa-miR-484				-0.23	-0.23	N/A
C1ORF220	ENST00000367636.4		5	2	0	1	1	2	hsa-miR-3155a				-0.23	-0.23	N/A
AZGP1	ENST00000411734.1	alpha-2-glycoprotein 1, zinc-binding	11	1	1	0	0	2	hsa-miR-3155a				-0.23	-0.23	N/A
WNT2B	ENST00000369686.5	wingless-type MMTV integration site family, member 2B	5	4	1	1	2	2	hsa-miR-3155a				-0.23	-0.23	N/A
GRIPAP1	ENST00000376425.3	GRIP1 associated protein 1	124	1	0	1	0	0	hsa-miR-3155a				-0.23	-0.24	N/A
KIAA1407	ENST00000295878.3	KIAA1407	44	1	0	1	0	0	hsa-miR-484				-0.23	-0.23	N/A
TEX40	ENST00000539943.1	testis expressed 40	8	1	0	0	1	0	hsa-miR-3155a				-0.23	-0.23	N/A
JMJD1C	ENST00000399251.1	jumonji domain containing 1C	60	1	1	0	0	1	hsa-miR-3155a				-0.23	-0.23	N/A
GRAMD2	ENST00000309731.7	GRAM domain containing 2	5	1	0	1	0	0	hsa-miR-484				-0.23	-0.23	N/A
KIAA0141	ENST00000194118.4	KIAA0141	1078	3	0	1	2	3	hsa-miR-484				-0.23	-0.37	N/A
CDS1	ENST00000295887.5	CDP-diacylglycerol synthase (phosphatidate cytidylyltransferase) 1	720	1	1	0	0	0	hsa-miR-484				-0.23	-0.23	N/A
PAG1	ENST00000220597.4	phosphoprotein associated with glycosphingolipid microdomains 1	53	2	0	0	2	4	hsa-miR-3155a				-0.23	-0.3	N/A
DNAJB8	ENST00000469083.1	DnaJ (Hsp40) homolog, subfamily B, member 8	5	1	0	0	1	0	hsa-miR-3155a				-0.23	-0.23	N/A
HMOX1	ENST00000216117.8	heme oxygenase (decycling) 1	702	1	0	1	0	0	hsa-miR-3155a				-0.23	-0.23	N/A
HMGCS1	ENST00000325110.6	3-hydroxy-3-methylglutaryl-CoA synthase 1 (soluble)	3730	1	0	1	0	0	hsa-miR-3155a				-0.23	-0.23	N/A
GSG1L	ENST00000380898.2	GSG1-like	5	2	0	2	0	1	hsa-miR-484				-0.23	-0.23	N/A
ZSWIM6	ENST00000252744.5	zinc finger, SWIM-type containing 6	933	1	0	1	0	0	hsa-miR-3155a				-0.23	-0.23	N/A
CHCHD6	ENST00000290913.3	coiled-coil-helix-coiled-coil-helix domain containing 6	5191	1	0	1	0	0	hsa-miR-484				-0.23	-0.23	N/A
WDR86	ENST00000334493.6	WD repeat domain 86	5	1	0	0	1	0	hsa-miR-3155a				-0.23	-0.23	N/A
ZNF81	ENST00000338637.7	zinc finger protein 81	10	4	0	2	2	2	hsa-miR-3155a				-0.23	-0.23	N/A
IGFBP4	ENST00000269593.4	insulin-like growth factor binding protein 4	4053	2	0	2	0	1	hsa-miR-484				-0.23	-0.28	N/A
ARF5	ENST00000000233.5	ADP-ribosylation factor 5	2941	1	0	1	0	1	hsa-miR-484				-0.23	-0.33	N/A
TPPP	ENST00000360578.5	tubulin polymerization promoting protein	7	5	0	4	1	0	hsa-miR-484				-0.23	-0.33	N/A
SLC35B2	ENST00000393810.1	solute carrier family 35 (adenosine 3'-phospho 5'-phosphosulfate transporter), member B2	3587	1	0	1	0	1	hsa-miR-3155a				-0.23	-0.23	N/A
KIAA1549	ENST00000440172.1	KIAA1549	508	3	1	2	0	3	hsa-miR-3155a				-0.23	-0.23	N/A
IDH3G	ENST00000370093.1	isocitrate dehydrogenase 3 (NAD+) gamma	391	1	0	1	0	1	hsa-miR-484				-0.23	-0.23	N/A
AP5Z1	ENST00000348624.4	adaptor-related protein complex 5, zeta 1 subunit	467	2	0	1	1	4	hsa-miR-484				-0.23	-0.28	N/A
MRPL27	ENST00000442592.3	mitochondrial ribosomal protein L27	503	2	0	0	2	0	hsa-miR-3155a				-0.23	-0.23	N/A
AC137932.1	ENST00000602042.1		5	1	1	0	0	2	hsa-miR-3155a				-0.23	-0.23	N/A
POLA1	ENST00000379068.3	polymerase (DNA directed), alpha 1, catalytic subunit	310	1	1	0	0	0	hsa-miR-3155a				-0.23	-0.23	N/A
LAT2	ENST00000398475.1	linker for activation of T cells family, member 2	5	1	0	1	0	3	hsa-miR-3155a				-0.23	-0.23	N/A
KIRREL3	ENST00000525144.2	kin of IRRE like 3 (Drosophila)	16	2	0	2	0	0	hsa-miR-484				-0.23	-0.23	N/A
PSG5	ENST00000366175.3	pregnancy specific beta-1-glycoprotein 5	5	1	0	1	0	0	hsa-miR-484				-0.22	-0.23	N/A
BRD4	ENST00000263377.2	bromodomain containing 4	849	1	0	1	0	1	hsa-miR-484				-0.22	-0.24	N/A
CLUH	ENST00000570628.2	clustered mitochondria (cluA/CLU1) homolog	125	2	0	2	0	1	hsa-miR-484				-0.22	-0.23	N/A
AC135983.2	ENST00000593303.1	Protein LOC100996413	5	1	0	1	0	2	hsa-miR-3155a				-0.22	-0.22	N/A
P2RX6	ENST00000402329.3	purinergic receptor P2X, ligand-gated ion channel, 6	10	1	0	1	0	0	hsa-miR-3155a				-0.22	-0.22	N/A
BSND	ENST00000371265.4	Bartter syndrome, infantile, with sensorineural deafness (Barttin)	5	3	1	2	0	4	hsa-miR-3155a				-0.22	-0.64	N/A
HN1L	ENST00000248098.3	hematological and neurological expressed 1-like	1302	1	0	1	0	3	hsa-miR-484				-0.22	-0.23	N/A
RUNDC1	ENST00000361677.1	RUN domain containing 1	927	1	0	1	0	3	hsa-miR-3155a				-0.22	-0.22	N/A
CNIH3	ENST00000272133.3	cornichon family AMPA receptor auxiliary protein 3	28	1	0	1	0	0	hsa-miR-3155a				-0.22	-0.22	N/A
PSMA8	ENST00000343848.6	proteasome (prosome, macropain) subunit, alpha type, 8	5	1	0	0	1	0	hsa-miR-3155a				-0.22	-0.22	N/A
NFAM1	ENST00000329021.5	NFAT activating protein with ITAM motif 1	7	4	0	4	0	6	hsa-miR-484				-0.22	-0.22	N/A
C2orf91	ENST00000378711.2	chromosome 2 open reading frame 91	5	1	0	1	0	1	hsa-miR-484				-0.22	-0.22	N/A
NRG1	ENST00000341377.5	neuregulin 1	113	1	0	1	0	0	hsa-miR-3155a				-0.22	-0.22	N/A
BOD1L2	ENST00000585477.1	biorientation of chromosomes in cell division 1-like 2	5	2	0	1	1	0	hsa-miR-484				-0.22	-0.22	N/A
PLA2G2F	ENST00000375102.3	phospholipase A2, group IIF	5	1	1	0	0	1	hsa-miR-3155a				-0.22	-0.22	N/A
VEZF1	ENST00000584396.1	vascular endothelial zinc finger 1	209	1	0	1	0	1	hsa-miR-3155a				-0.22	-0.23	N/A
SLC39A14	ENST00000381237.1	solute carrier family 39 (zinc transporter), member 14	2413	2	0	1	1	0	hsa-miR-3155a				-0.22	-0.22	N/A
PDE6G	ENST00000573076.1	phosphodiesterase 6G, cGMP-specific, rod, gamma	6	1	0	1	0	1	hsa-miR-3155a				-0.22	-0.22	N/A
SLC5A2	ENST00000330498.3	solute carrier family 5 (sodium/glucose cotransporter), member 2	5	1	0	1	0	0	hsa-miR-484				-0.22	-0.22	N/A
HOXC8	ENST00000040584.4	homeobox C8	5	3	0	1	2	1	hsa-miR-484				-0.22	-0.22	N/A
COPS8	ENST00000354371.2	COP9 signalosome subunit 8	1979	2	0	1	1	2	hsa-miR-484				-0.22	-0.37	N/A
FADS6	ENST00000310226.6	fatty acid desaturase 6	12	3	1	2	0	5	hsa-miR-484				-0.22	-0.41	N/A
MOCOS	ENST00000261326.5	molybdenum cofactor sulfurase	627	2	1	1	0	3	hsa-miR-3155a				-0.22	-0.23	N/A
RIN1	ENST00000311320.4	Ras and Rab interactor 1	457	1	0	1	0	0	hsa-miR-484				-0.22	-0.22	N/A
NPIPB5	ENST00000424340.1	nuclear pore complex interacting protein family, member B5	5	1	0	0	1	0	hsa-miR-3155a				-0.22	-0.22	N/A
C6orf141	ENST00000529246.2	chromosome 6 open reading frame 141	28	1	1	0	0	0	hsa-miR-3155a				-0.22	-0.35	N/A
RARG	ENST00000425354.2	retinoic acid receptor, gamma	21	1	0	1	0	0	hsa-miR-484				-0.22	-0.22	N/A
ZNF707	ENST00000358656.4	zinc finger protein 707	106	1	0	1	0	3	hsa-miR-484				-0.22	-0.22	N/A
FOXN1	ENST00000226247.2	forkhead box N1	5	1	1	0	0	1	hsa-miR-3155a				-0.22	-0.22	N/A
ZGLP1	ENST00000403903.3	zinc finger, GATA-like protein 1	7	1	0	1	0	0	hsa-miR-484				-0.22	-0.22	N/A
INPP4B	ENST00000513000.1	inositol polyphosphate-4-phosphatase, type II, 105kDa	43	1	0	0	1	4	hsa-miR-3155a				-0.22	-0.47	N/A
TSSC4	ENST00000380992.1	tumor suppressing subtransferable candidate 4	202	1	0	0	1	2	hsa-miR-484				-0.22	-0.22	N/A
MICU1	ENST00000361114.5	mitochondrial calcium uptake 1	325	1	0	1	0	1	hsa-miR-484				-0.22	-0.23	N/A
COG5	ENST00000347053.3	component of oligomeric golgi complex 5	455	1	1	0	0	0	hsa-miR-484				-0.22	-0.23	N/A
PDAP1	ENST00000350498.3	PDGFA associated protein 1	208	1	0	1	0	5	hsa-miR-3155a				-0.22	-0.22	N/A
NADK	ENST00000341426.5	NAD kinase	173	1	0	1	0	2	hsa-miR-484				-0.22	-0.22	N/A
ZFR2	ENST00000262961.4	zinc finger RNA binding protein 2	5	1	1	0	0	6	hsa-miR-3155a				-0.22	-0.22	N/A
FAM84A	ENST00000295092.2	family with sequence similarity 84, member A	69	1	0	1	0	0	hsa-miR-3155a				-0.22	-0.22	N/A
CD40LG	ENST00000370629.2	CD40 ligand	5	1	0	1	0	0	hsa-miR-484				-0.22	-0.22	N/A
TPD52L3	ENST00000344545.5	tumor protein D52-like 3	5	1	0	1	0	0	hsa-miR-484				-0.22	-0.22	N/A
MAPKAPK3	ENST00000446044.1	mitogen-activated protein kinase-activated protein kinase 3	155	1	0	1	0	1	hsa-miR-484				-0.22	-0.22	N/A
FAM106A	ENST00000392176.3	family with sequence similarity 106, member A	5	1	0	1	0	2	hsa-miR-484				-0.22	-0.22	N/A
MAP4K2	ENST00000294066.2	mitogen-activated protein kinase kinase kinase kinase 2	181	2	0	2	0	6	hsa-miR-3155a				-0.22	-0.26	N/A
C1orf115	ENST00000294889.5	chromosome 1 open reading frame 115	180	1	0	1	0	1	hsa-miR-484				-0.22	-0.24	N/A
IQCE	ENST00000402050.2	IQ motif containing E	687	2	0	2	0	4	hsa-miR-484				-0.22	-0.22	N/A
TRMT2B	ENST00000338687.7	tRNA methyltransferase 2 homolog B (S. cerevisiae)	174	1	0	1	0	2	hsa-miR-3155a				-0.22	-0.22	N/A
P2RX1	ENST00000225538.3	purinergic receptor P2X, ligand-gated ion channel, 1	7	1	0	1	0	1	hsa-miR-484				-0.22	-0.22	N/A
THRSP	ENST00000281030.2	thyroid hormone responsive	5	1	0	0	1	0	hsa-miR-484				-0.22	-0.22	N/A
OPCML	ENST00000331898.7	opioid binding protein/cell adhesion molecule-like	5	1	0	1	0	0	hsa-miR-3155a				-0.22	-0.22	N/A
LRRC3	ENST00000291592.4	leucine rich repeat containing 3	176	4	1	2	1	1	hsa-miR-484				-0.22	-0.27	N/A
FLVCR2	ENST00000238667.4	feline leukemia virus subgroup C cellular receptor family, member 2	29	1	0	1	0	2	hsa-miR-484				-0.22	-0.27	N/A
FHL1	ENST00000394155.2	four and a half LIM domains 1	239	1	0	1	0	0	hsa-miR-484				-0.22	-0.28	N/A
EGFLAM	ENST00000322350.5	EGF-like, fibronectin type III and laminin G domains	123	1	0	1	0	0	hsa-miR-3155a				-0.22	-0.22	N/A
WDFY1	ENST00000233055.4	WD repeat and FYVE domain containing 1	88	1	0	1	0	0	hsa-miR-484				-0.22	-0.22	N/A
GSTM4	ENST00000369833.1	glutathione S-transferase mu 4	767	2	0	1	1	4	hsa-miR-3155a				-0.22	-0.22	N/A
MTRNR2L5	ENST00000512524.2	MT-RNR2-like 5	5	1	0	0	1	0	hsa-miR-3155a				-0.22	-0.22	N/A
DUSP13	ENST00000372702.3	dual specificity phosphatase 13	5	1	0	1	0	2	hsa-miR-484				-0.22	-0.22	N/A
ORAI2	ENST00000356387.2	ORAI calcium release-activated calcium modulator 2	217	6	1	3	2	20	hsa-miR-484				-0.22	-0.29	N/A
TMIE	ENST00000326431.3	transmembrane inner ear	26	1	0	1	0	2	hsa-miR-484				-0.22	-0.22	N/A
TGM2	ENST00000361475.2	transglutaminase 2	731	4	0	3	1	1	hsa-miR-3155a				-0.22	-0.33	N/A
AURKA	ENST00000395907.1	aurora kinase A	435	2	0	1	1	2	hsa-miR-484				-0.22	-0.22	N/A
CNTFR	ENST00000351266.4	ciliary neurotrophic factor receptor	19	1	0	1	0	0	hsa-miR-484				-0.22	-0.22	N/A
ARHGAP28	ENST00000419673.2	Rho GTPase activating protein 28	31	2	0	1	1	0	hsa-miR-3155a				-0.22	-0.22	N/A
FRMD4A	ENST00000358621.4	FERM domain containing 4A	192	1	1	0	0	2	hsa-miR-3155a				-0.22	-0.22	N/A
TOMM40L	ENST00000367987.1	translocase of outer mitochondrial membrane 40 homolog (yeast)-like	13	1	0	1	0	0	hsa-miR-484				-0.22	-0.22	N/A
CD4	ENST00000011653.4	CD4 molecule	5	1	0	0	1	1	hsa-miR-484				-0.22	-0.22	N/A
TBC1D9B	ENST00000519746.1	TBC1 domain family, member 9B (with GRAM domain)	5042	1	1	0	0	0	hsa-miR-3155a				-0.22	-0.22	N/A
SP6	ENST00000342234.2	Sp6 transcription factor	5	2	0	2	0	1	hsa-miR-484				-0.22	-0.22	N/A
SULT1A2	ENST00000533150.1	sulfotransferase family, cytosolic, 1A, phenol-preferring, member 2	187	1	0	0	1	0	hsa-miR-3155a				-0.22	-0.22	N/A
HIST1H2BF	ENST00000359985.1	histone cluster 1, H2bf	16	1	0	1	0	0	hsa-miR-3155a				-0.22	-0.22	N/A
SLC16A8	ENST00000320521.5	solute carrier family 16 (monocarboxylate transporter), member 8	5	1	0	1	0	0	hsa-miR-484				-0.22	-0.22	N/A
TSC22D3	ENST00000372390.4	TSC22 domain family, member 3	154	1	0	1	0	0	hsa-miR-3155a				-0.22	-0.22	N/A
PHGR1	ENST00000448599.2	proline/histidine/glycine-rich 1	5	1	0	0	1	0	hsa-miR-3155a				-0.22	-0.22	N/A
ABHD2	ENST00000352732.5	abhydrolase domain containing 2	210	5	1	4	0	4	hsa-miR-3155a				-0.22	-0.23	N/A
PICK1	ENST00000404072.3	protein interacting with PRKCA 1	155	2	0	2	0	0	hsa-miR-484				-0.21	-0.21	N/A
SPSB3	ENST00000566339.1	splA/ryanodine receptor domain and SOCS box containing 3	827	1	0	1	0	0	hsa-miR-484				-0.21	-0.21	N/A
SLC25A27	ENST00000371347.5	solute carrier family 25, member 27	85	2	0	1	1	0	hsa-miR-484				-0.21	-0.21	N/A
TRPS1	ENST00000395715.3	trichorhinophalangeal syndrome I	94	1	0	1	0	1	hsa-miR-3155a				-0.21	-0.21	N/A
SLC41A3	ENST00000360370.4	solute carrier family 41, member 3	693	1	0	1	0	0	hsa-miR-484				-0.21	-0.21	N/A
LCE2D	ENST00000368784.1	late cornified envelope 2D	5	1	0	0	1	0	hsa-miR-3155a				-0.21	-0.21	N/A
LGALS12	ENST00000340246.5	lectin, galactoside-binding, soluble, 12	5	1	0	1	0	0	hsa-miR-3155a				-0.21	-0.21	N/A
AL117190.3	ENST00000599197.1	Esophagus cancer-related gene-2 interaction susceptibility protein; Uncharacterized protein	30	1	0	1	0	5	hsa-miR-484				-0.21	-0.26	N/A
FCF1	ENST00000341162.4	FCF1 rRNA-processing protein	119	2	0	1	1	6	hsa-miR-484				-0.21	-0.22	N/A
CCNG1	ENST00000340828.2	cyclin G1	1547	2	0	0	2	1	hsa-miR-3155a				-0.21	-0.23	N/A
C3orf83	ENST00000564146.3	chromosome 3 open reading frame 83	5	1	0	0	1	2	hsa-miR-484				-0.21	-0.24	N/A
C1orf143	ENST00000443836.1	chromosome 1 open reading frame 143	5	1	0	0	1	0	hsa-miR-484				-0.21	-0.21	N/A
CISH	ENST00000443053.2	cytokine inducible SH2-containing protein	19	1	0	1	0	0	hsa-miR-3155a				-0.21	-0.21	N/A
HSPB8	ENST00000281938.2	heat shock 22kDa protein 8	206	2	0	1	1	0	hsa-miR-484				-0.21	-0.21	N/A
RSPO2	ENST00000517939.1	R-spondin 2	5	1	0	1	0	0	hsa-miR-3155a				-0.21	-0.21	N/A
LRRC38	ENST00000376085.3	leucine rich repeat containing 38	5	1	0	1	0	0	hsa-miR-3155a				-0.21	-0.21	N/A
TRIM3	ENST00000525074.1	tripartite motif containing 3	29	1	0	1	0	1	hsa-miR-3155a				-0.21	-0.21	N/A
PARVG	ENST00000444313.3	parvin, gamma	5	2	0	1	1	0	hsa-miR-3155a				-0.21	-0.21	N/A
TMEM89	ENST00000330862.3	transmembrane protein 89	5	1	0	0	1	0	hsa-miR-3155a				-0.21	-0.21	N/A
FAM169A	ENST00000380515.3	family with sequence similarity 169, member A	90	1	0	1	0	0	hsa-miR-3155a				-0.21	-0.25	N/A
CTU1	ENST00000421832.2	cytosolic thiouridylase subunit 1	170	2	0	1	1	1	hsa-miR-484				-0.21	-0.22	N/A
RUNX3	ENST00000399916.1	runt-related transcription factor 3	378	1	0	1	0	2	hsa-miR-3155a				-0.21	-0.21	N/A
AIPL1	ENST00000381129.3	aryl hydrocarbon receptor interacting protein-like 1	5	1	0	0	1	2	hsa-miR-3155a				-0.21	-0.21	N/A
AL031663.2	ENST00000595203.1	CDNA FLJ26875 fis, clone PRS08969; Uncharacterized protein	22	1	0	1	0	0	hsa-miR-3155a				-0.21	-0.21	N/A
CES1	ENST00000360526.3	carboxylesterase 1	5	1	0	1	0	0	hsa-miR-484				-0.21	-0.21	N/A
ARX	ENST00000379044.4	aristaless related homeobox	5	1	0	1	0	0	hsa-miR-484				-0.21	-0.21	N/A
UNC13C	ENST00000545554.1	unc-13 homolog C (C. elegans)	14	1	0	1	0	0	hsa-miR-484				-0.21	-0.21	N/A
GYG1	ENST00000345003.4	glycogenin 1	932	1	0	1	0	0	hsa-miR-3155a				-0.21	-0.21	N/A
HHLA2	ENST00000357759.5	HERV-H LTR-associating 2	5	1	0	1	0	0	hsa-miR-484				-0.21	-0.21	N/A
YKT6	ENST00000223369.2	YKT6 v-SNARE homolog (S. cerevisiae)	2409	1	0	1	0	1	hsa-miR-3155a				-0.21	-0.22	N/A
C9orf139	ENST00000314330.2	chromosome 9 open reading frame 139	5	2	0	2	0	3	hsa-miR-484				-0.21	-0.21	N/A
LCE2B	ENST00000368780.3	late cornified envelope 2B	5	1	0	0	1	0	hsa-miR-3155a				-0.21	-0.21	N/A
MRPL10	ENST00000351111.2	mitochondrial ribosomal protein L10	356	1	0	1	0	0	hsa-miR-484				-0.21	-0.21	N/A
CSF1	ENST00000329608.6	colony stimulating factor 1 (macrophage)	290	3	1	0	2	3	hsa-miR-3155a				-0.21	-0.21	N/A
KLKB1	ENST00000513864.1	kallikrein B, plasma (Fletcher factor) 1	5	1	0	1	0	0	hsa-miR-484				-0.21	-0.21	N/A
FAM207A	ENST00000291634.6	family with sequence similarity 207, member A	399	2	0	2	0	0	hsa-miR-3155a				-0.21	-0.34	N/A
CALN1	ENST00000329008.5	calneuron 1	5	3	0	1	2	2	hsa-miR-3155a				-0.21	-0.21	N/A
POLD2	ENST00000406581.2	polymerase (DNA directed), delta 2, accessory subunit	181	1	0	0	1	0	hsa-miR-3155a				-0.21	-0.23	N/A
CMPK1	ENST00000371873.5	cytidine monophosphate (UMP-CMP) kinase 1, cytosolic	4366	1	0	1	0	0	hsa-miR-484				-0.21	-0.21	N/A
VIPR1	ENST00000433647.1	vasoactive intestinal peptide receptor 1	37	2	0	2	0	0	hsa-miR-484				-0.21	-0.21	N/A
IRX4	ENST00000231357.2	iroquois homeobox 4	5	1	1	0	0	0	hsa-miR-3155a				-0.21	-0.21	N/A
LMX1B	ENST00000355497.5	LIM homeobox transcription factor 1, beta	8	4	2	1	1	7	hsa-miR-484				-0.21	-0.21	N/A
CNRIP1	ENST00000409862.1	cannabinoid receptor interacting protein 1	29	1	0	1	0	0	hsa-miR-484				-0.21	-0.26	N/A
ADAT3	ENST00000329478.2	adenosine deaminase, tRNA-specific 3	168	1	0	0	1	0	hsa-miR-3155a				-0.21	-0.21	N/A
CCT6B	ENST00000421975.3	chaperonin containing TCP1, subunit 6B (zeta 2)	203	1	0	0	1	0	hsa-miR-3155a				-0.21	-0.21	N/A
GAA	ENST00000302262.3	glucosidase, alpha; acid	2742	1	0	1	0	1	hsa-miR-484				-0.21	-0.21	N/A
NPIPB4	ENST00000415645.2	nuclear pore complex interacting protein family, member B4	5	1	0	0	1	0	hsa-miR-3155a				-0.21	-0.21	N/A
KLHDC10	ENST00000335420.5	kelch domain containing 10	347	2	0	1	1	1	hsa-miR-484				-0.21	-0.25	N/A
TOX4	ENST00000405508.1	TOX high mobility group box family member 4	309	1	0	1	0	2	hsa-miR-484				-0.21	-0.22	N/A
C2CD2L	ENST00000336702.3	C2CD2-like	13	2	0	2	0	0	hsa-miR-484				-0.21	-0.21	N/A
CCL4L1	ENST00000586598.1	chemokine (C-C motif) ligand 4-like 1	5	1	0	1	0	0	hsa-miR-484				-0.21	-0.21	N/A
UCK2	ENST00000372212.4	uridine-cytidine kinase 2	437	3	2	1	0	3	hsa-miR-3155a				-0.21	-0.95	N/A
RIMS2	ENST00000507740.1	regulating synaptic membrane exocytosis 2	8	2	0	2	0	0	hsa-miR-3155a				-0.21	-0.21	N/A
CDK18	ENST00000360066.2	cyclin-dependent kinase 18	262	1	0	1	0	2	hsa-miR-484				-0.21	-0.21	N/A
CRTC2	ENST00000368630.3	CREB regulated transcription coactivator 2	275	1	0	1	0	0	hsa-miR-484				-0.21	-0.21	N/A
FCRL5	ENST00000361835.3	Fc receptor-like 5	5	2	1	1	0	2	hsa-miR-3155a				-0.21	-0.21	N/A
ART4	ENST00000228936.4	ADP-ribosyltransferase 4	5	1	0	1	0	3	hsa-miR-3155a				-0.21	-0.21	N/A
DNAJB7	ENST00000307221.4	DnaJ (Hsp40) homolog, subfamily B, member 7	5	1	0	1	0	0	hsa-miR-3155a				-0.21	-0.21	N/A
EIF4G2	ENST00000526148.1	eukaryotic translation initiation factor 4 gamma, 2	61971	1	0	1	0	1	hsa-miR-484				-0.21	-0.21	N/A
PEX6	ENST00000244546.4	peroxisomal biogenesis factor 6	178	2	1	1	0	0	hsa-miR-484				-0.21	-0.39	N/A
DOK4	ENST00000566936.1	docking protein 4	183	1	0	1	0	1	hsa-miR-484				-0.21	-0.22	N/A
AC079602.1	ENST00000539163.1		8	2	0	0	2	4	hsa-miR-3155a				-0.21	-0.23	N/A
CDX2	ENST00000381020.7	caudal type homeobox 2	563	4	0	1	3	1	hsa-miR-484				-0.21	-0.3	N/A
SLC25A22	ENST00000320230.5	solute carrier family 25 (mitochondrial carrier: glutamate), member 22	319	1	1	0	0	0	hsa-miR-3155a				-0.21	-0.21	N/A
TSSK1B	ENST00000390666.3	testis-specific serine kinase 1B	5	1	0	1	0	0	hsa-miR-484				-0.21	-0.21	N/A
WASF2	ENST00000536657.1	WAS protein family, member 2	311	2	0	1	1	3	hsa-miR-484				-0.21	-0.21	N/A
JMJD7	ENST00000397299.4	jumonji domain containing 7	311	1	0	1	0	0	hsa-miR-484				-0.21	-0.21	N/A
NOSTRIN	ENST00000317647.7	nitric oxide synthase trafficking	5	1	0	1	0	0	hsa-miR-484				-0.21	-0.21	N/A
SAMD4B	ENST00000314471.6	sterile alpha motif domain containing 4B	46	2	1	1	0	0	hsa-miR-3155a				-0.21	-0.26	N/A
ARVCF	ENST00000263207.3	armadillo repeat gene deleted in velocardiofacial syndrome	19	2	0	1	1	0	hsa-miR-3155a				-0.21	-0.21	N/A
GJA3	ENST00000241125.3	gap junction protein, alpha 3, 46kDa	244	1	0	1	0	2	hsa-miR-484				-0.21	-0.24	N/A
APOF	ENST00000398189.3	apolipoprotein F	5	1	0	1	0	2	hsa-miR-484				-0.21	-0.21	N/A
C10orf91	ENST00000392630.3	chromosome 10 open reading frame 91	5	2	0	2	0	0	hsa-miR-484				-0.21	-0.21	N/A
PHF19	ENST00000373896.3	PHD finger protein 19	490	1	0	1	0	2	hsa-miR-484				-0.21	-0.21	N/A
OPN4	ENST00000372071.2	opsin 4	5	2	0	1	1	0	hsa-miR-484				-0.21	-0.21	N/A
RASA2	ENST00000286364.3	RAS p21 protein activator 2	170	1	0	0	1	1	hsa-miR-3155a				-0.21	-0.21	N/A
HIST1H2AK	ENST00000330180.2	histone cluster 1, H2ak	26	2	0	1	1	1	hsa-miR-484				-0.21	-0.31	N/A
ITPRIP	ENST00000337478.1	inositol 1,4,5-trisphosphate receptor interacting protein	1138	3	0	2	1	5	hsa-miR-484				-0.21	-0.25	N/A
SAMD11	ENST00000342066.3	sterile alpha motif domain containing 11	288	1	0	1	0	1	hsa-miR-484				-0.21	-0.28	N/A
PRTN3	ENST00000234347.5	proteinase 3	5	1	0	1	0	0	hsa-miR-484				-0.2	-0.2	N/A
LRRC14B	ENST00000328278.3	leucine rich repeat containing 14B	0	1	0	1	0	1	hsa-miR-484				-0.2	-0.2	N/A
AL645730.2	ENST00000448346.1		5	1	0	0	1	0	hsa-miR-3155a				-0.2	-0.2	N/A
C9orf78	ENST00000372447.3	chromosome 9 open reading frame 78	1483	1	0	0	1	1	hsa-miR-484				-0.2	-0.2	N/A
TFEC	ENST00000265440.7	transcription factor EC	5	2	0	1	1	0	hsa-miR-484				-0.2	-0.2	N/A
C7orf26	ENST00000344417.5	chromosome 7 open reading frame 26	20	1	0	1	0	1	hsa-miR-3155a				-0.2	-0.2	N/A
GPD2	ENST00000540309.1	glycerol-3-phosphate dehydrogenase 2 (mitochondrial)	196	1	0	1	0	0	hsa-miR-484				-0.2	-0.21	N/A
CENPH	ENST00000283006.2	centromere protein H	1267	1	0	1	0	0	hsa-miR-3155a				-0.2	-0.25	N/A
OVOL1	ENST00000335987.3	ovo-like 1(Drosophila)	5	1	0	1	0	1	hsa-miR-484				-0.2	-0.2	N/A
GTDC1	ENST00000392869.2	glycosyltransferase-like domain containing 1	241	1	0	1	0	2	hsa-miR-484				-0.2	-0.2	N/A
NUP153	ENST00000262077.2	nucleoporin 153kDa	231	2	0	1	1	0	hsa-miR-3155a				-0.2	-0.21	N/A
PRSS57	ENST00000329267.7	protease, serine, 57	5	1	0	0	1	0	hsa-miR-3155a				-0.2	-0.2	N/A
HTRA3	ENST00000307358.2	HtrA serine peptidase 3	5161	1	0	1	0	2	hsa-miR-3155a				-0.2	-0.2	N/A
DGCR14	ENST00000252137.6	DiGeorge syndrome critical region gene 14	269	1	0	1	0	4	hsa-miR-3155a				-0.2	-0.2	N/A
RIMBP3C	ENST00000331505.5	RIMS binding protein 3C	5	1	0	0	1	0	hsa-miR-3155a				-0.2	-0.2	N/A
PRKCA	ENST00000413366.3	protein kinase C, alpha	726	1	0	1	0	4	hsa-miR-484				-0.2	-0.2	N/A
NKX2-5	ENST00000424406.2	NK2 homeobox 5	47	2	0	1	1	1	hsa-miR-3155a				-0.2	-0.22	N/A
CNDP2	ENST00000579847.1	CNDP dipeptidase 2 (metallopeptidase M20 family)	112	1	0	1	0	6	hsa-miR-3155a				-0.2	-0.2	N/A
DHRSX	ENST00000334651.5	dehydrogenase/reductase (SDR family) X-linked	5	1	0	1	0	1	hsa-miR-3155a				-0.2	-0.2	N/A
C9orf72	ENST00000380003.3	chromosome 9 open reading frame 72	25	1	0	1	0	0	hsa-miR-3155a				-0.2	-0.2	N/A
PALM	ENST00000338448.5	paralemmin	341	2	0	2	0	3	hsa-miR-3155a				-0.2	-0.2	N/A
SMKR1	ENST00000462322.2	small lysine-rich protein 1	243	1	0	0	1	0	hsa-miR-484				-0.2	-0.2	N/A
UNC45A	ENST00000394275.2	unc-45 homolog A (C. elegans)	2910	1	0	1	0	1	hsa-miR-3155a				-0.2	-0.2	N/A
NAT8L	ENST00000331662.3	N-acetyltransferase 8-like (GCN5-related, putative)	220	2	0	1	1	1	hsa-miR-3155a				-0.2	-0.21	N/A
G3BP2	ENST00000395719.3	GTPase activating protein (SH3 domain) binding protein 2	4413	2	0	0	2	0	hsa-miR-3155a				-0.2	-0.21	N/A
CTSW	ENST00000528419.1	cathepsin W	5	1	0	0	1	0	hsa-miR-3155a				-0.2	-0.2	N/A
NHSL1	ENST00000427025.2	NHS-like 1	393	1	0	0	1	1	hsa-miR-3155a				-0.2	-0.2	N/A
TMEM179	ENST00000556573.1	transmembrane protein 179	5	1	0	1	0	0	hsa-miR-3155a				-0.2	-0.2	N/A
KIAA2013	ENST00000376572.3	KIAA2013	652	1	0	1	0	0	hsa-miR-3155a				-0.2	-0.2	N/A
ASB7	ENST00000332783.7	ankyrin repeat and SOCS box containing 7	95	2*	1	0	0	0	hsa-miR-3155a				-0.2	-0.2	N/A
SUSD5	ENST00000309558.3	sushi domain containing 5	23	2	0	1	1	0	hsa-miR-484				-0.2	-0.2	N/A
DKFZP434E1119	ENST00000598970.1		5	1	0	1	0	3	hsa-miR-484				-0.2	-0.2	N/A
KIAA1211	ENST00000504228.1	KIAA1211	631	2	0	2	0	0	hsa-miR-3155a				-0.2	-0.2	N/A
ASPN	ENST00000375543.1	asporin	5	1	0	1	0	0	hsa-miR-484				-0.2	-0.2	N/A
IFITM5	ENST00000382614.2	interferon induced transmembrane protein 5	5	1	0	1	0	0	hsa-miR-3155a				-0.2	-0.2	N/A
KIAA0430	ENST00000396368.3	KIAA0430	461	1	1	0	0	2	hsa-miR-3155a				-0.2	-0.2	N/A
MPEG1	ENST00000361050.3	macrophage expressed 1	5	1	0	1	0	1	hsa-miR-3155a				-0.2	-0.2	N/A
GM2A	ENST00000357164.3	GM2 ganglioside activator	134	2	0	0	2	4	hsa-miR-3155a				-0.2	-0.61	N/A
RABGAP1L	ENST00000489615.1	RAB GTPase activating protein 1-like	364	1	1	0	0	3	hsa-miR-3155a				-0.2	-0.2	N/A
LEP	ENST00000308868.4	leptin	5	1	0	1	0	1	hsa-miR-3155a				-0.2	-0.2	N/A
CALHM1	ENST00000329905.5	calcium homeostasis modulator 1	5	1	0	1	0	1	hsa-miR-484				-0.2	-0.2	N/A
TRIB1	ENST00000311922.3	tribbles pseudokinase 1	313	1	1	0	0	0	hsa-miR-3155a				-0.2	-0.21	N/A
NAGA	ENST00000396398.3	N-acetylgalactosaminidase, alpha-	841	2	0	1	1	1	hsa-miR-484				-0.2	-0.23	N/A
SLC2A1	ENST00000426263.3	solute carrier family 2 (facilitated glucose transporter), member 1	13928	2	0	1	1	0	hsa-miR-484				-0.2	-0.2	N/A
DIRAS1	ENST00000323469.4	DIRAS family, GTP-binding RAS-like 1	49	2	0	2	0	0	hsa-miR-484				-0.2	-0.25	N/A
NR1H2	ENST00000253727.5	nuclear receptor subfamily 1, group H, member 2	35	1	0	1	0	0	hsa-miR-484				-0.2	-0.2	N/A
KMT2A	ENST00000534358.1	lysine (K)-specific methyltransferase 2A	1092	2	0	2	0	1	hsa-miR-3155a				-0.2	-0.2	N/A
MILR1	ENST00000605096.1	mast cell immunoglobulin-like receptor 1	5	1	0	0	1	0	hsa-miR-3155a				-0.2	-0.2	N/A
TYR	ENST00000263321.5	tyrosinase	5	1	0	0	1	0	hsa-miR-484				-0.2	-0.2	N/A
POU2AF1	ENST00000393067.3	POU class 2 associating factor 1	19	1	0	1	0	0	hsa-miR-484				-0.2	-0.2	N/A
COL11A2	ENST00000374708.4	collagen, type XI, alpha 2	19	1	0	1	0	0	hsa-miR-3155a				-0.2	-0.2	N/A
CTSD	ENST00000236671.2	cathepsin D	2057	1	0	1	0	0	hsa-miR-3155a				-0.2	-0.2	N/A
KIAA0247	ENST00000342745.4	KIAA0247	161	2	0	2	0	1	hsa-miR-484				-0.2	-0.2	N/A
ZNF587B	ENST00000442832.4	zinc finger protein 587B	5	1	0	1	0	2	hsa-miR-484				-0.2	-0.2	N/A
GOLGA6L2	ENST00000567107.1	golgin A6 family-like 2	5	1	0	1	0	0	hsa-miR-484				-0.2	-0.2	N/A
RAB11FIP1	ENST00000287263.4	RAB11 family interacting protein 1 (class I)	106	2	0	1	1	5	hsa-miR-484				-0.2	-0.2	N/A
TOE1	ENST00000372090.5	target of EGR1, member 1 (nuclear)	62	1	0	0	1	0	hsa-miR-484				-0.2	-0.2	N/A
PILRA	ENST00000394000.2	paired immunoglobin-like type 2 receptor alpha	5	1	0	0	1	0	hsa-miR-3155a				-0.2	-0.2	N/A
TSTD2	ENST00000341170.4	thiosulfate sulfurtransferase (rhodanese)-like domain containing 2	219	1	1	0	0	0	hsa-miR-484				-0.2	-0.2	N/A
KIAA0087	ENST00000242109.3	KIAA0087	5	1	0	0	1	2	hsa-miR-484				-0.2	-0.2	N/A
CPXM2	ENST00000241305.3	carboxypeptidase X (M14 family), member 2	5	1	0	1	0	2	hsa-miR-484				-0.2	-0.2	N/A
CCDC9	ENST00000221922.6	coiled-coil domain containing 9	391	2	0	2	0	0	hsa-miR-3155a				-0.2	-0.21	N/A
CABLES1	ENST00000256925.7	Cdk5 and Abl enzyme substrate 1	341	3	0	2	1	1	hsa-miR-3155a				-0.2	-0.28	N/A
CD7	ENST00000584284.1	CD7 molecule	317	2	0	1	1	0	hsa-miR-484				-0.2	-0.2	N/A
APBA1	ENST00000265381.4	amyloid beta (A4) precursor protein-binding, family A, member 1	12	1	0	1	0	0	hsa-miR-3155a				-0.2	-0.2	N/A
GCNT2	ENST00000316170.3	glucosaminyl (N-acetyl) transferase 2, I-branching enzyme (I blood group)	651	1	0	1	0	1	hsa-miR-484				-0.2	-0.2	N/A
MAPKAP1	ENST00000373511.2	mitogen-activated protein kinase associated protein 1	1359	1	0	1	0	0	hsa-miR-3155a				-0.2	-0.2	N/A
PIP5KL1	ENST00000388747.4	phosphatidylinositol-4-phosphate 5-kinase-like 1	12	2	0	2	0	1	hsa-miR-484				-0.2	-0.33	N/A
SCIMP	ENST00000574081.1	SLP adaptor and CSK interacting membrane protein	5	1	0	0	1	2	hsa-miR-484				-0.2	-0.23	N/A
PKIB	ENST00000258014.3	protein kinase (cAMP-dependent, catalytic) inhibitor beta	545	1	0	0	1	0	hsa-miR-484				-0.2	-0.2	N/A
IQCC	ENST00000537469.1	IQ motif containing C	48	1	0	0	1	1	hsa-miR-3155a				-0.2	-0.2	N/A
SGK494	ENST00000301037.5	uncharacterized serine/threonine-protein kinase SgK494	17	2	1	0	1	2	hsa-miR-3155a				-0.2	-0.2	N/A
ELMO2	ENST00000290246.6	engulfment and cell motility 2	22	2	0	1	1	1	hsa-miR-3155a				-0.2	-0.2	N/A
TYW1B	ENST00000438904.2	tRNA-yW synthesizing protein 1 homolog B (S. cerevisiae)	5	1	0	0	1	0	hsa-miR-484				-0.2	-0.2	N/A
PGF	ENST00000555567.1	placental growth factor	1745	1	0	1	0	0	hsa-miR-484				-0.2	-0.2	N/A
ZNF560	ENST00000301480.4	zinc finger protein 560	15	2	1	0	1	1	hsa-miR-3155a				-0.2	-0.31	N/A
PSTPIP1	ENST00000558012.1	proline-serine-threonine phosphatase interacting protein 1	19	2	0	2	0	1	hsa-miR-484				-0.2	-0.34	N/A
SETDB1	ENST00000368969.4	SET domain, bifurcated 1	762	1	0	1	0	0	hsa-miR-484				-0.2	-0.2	N/A
PHYHIP	ENST00000321613.3	phytanoyl-CoA 2-hydroxylase interacting protein	14	1	0	1	0	1	hsa-miR-484				-0.2	-0.2	N/A
BAIAP2	ENST00000435091.3	BAI1-associated protein 2	53	1	0	1	0	1	hsa-miR-484				-0.2	-0.2	N/A
TRIM64B	ENST00000329862.6	tripartite motif containing 64B	5	1	0	1	0	0	hsa-miR-3155a				-0.2	-0.2	N/A
PCNXL3	ENST00000355703.3	pecanex-like 3 (Drosophila)	66	1	0	1	0	0	hsa-miR-3155a				-0.2	-0.2	N/A
USP24	ENST00000294383.6	ubiquitin specific peptidase 24	306	2	0	2	0	0	hsa-miR-484				-0.2	-0.33	N/A
PLK3	ENST00000372201.4	polo-like kinase 3	229	1	0	0	1	0	hsa-miR-3155a				-0.2	-0.2	N/A
CEP85	ENST00000252992.4	centrosomal protein 85kDa	471	1	0	1	0	1	hsa-miR-484				-0.2	-0.2	N/A
SUMO3	ENST00000332859.6	small ubiquitin-like modifier 3	11677	1	0	0	1	0	hsa-miR-3155a				-0.19	-0.24	N/A
GALNT15	ENST00000339732.5	UDP-N-acetyl-alpha-D-galactosamine:polypeptide N-acetylgalactosaminyltransferase 15	114	1	1	0	0	1	hsa-miR-484				-0.19	-0.23	N/A
TANGO2	ENST00000434570.2	transport and golgi organization 2 homolog (Drosophila)	119	4*	0	1	2	3	hsa-miR-3155a				-0.19	-0.56	N/A
BNIPL	ENST00000368931.3	BCL2/adenovirus E1B 19kD interacting protein like	13	1	0	1	0	1	hsa-miR-3155a				-0.19	-0.19	N/A
TEX19	ENST00000333437.4	testis expressed 19	14	1	0	1	0	2	hsa-miR-484				-0.19	-0.19	N/A
PLXNB3	ENST00000538966.1	plexin B3	22	1	0	1	0	0	hsa-miR-484				-0.19	-0.19	N/A
GFRA3	ENST00000274721.3	GDNF family receptor alpha 3	7	1	0	1	0	0	hsa-miR-484				-0.19	-0.19	N/A
TAF1B	ENST00000263663.5	TATA box binding protein (TBP)-associated factor, RNA polymerase I, B, 63kDa	214	1	1	0	0	2	hsa-miR-3155a				-0.19	-0.37	N/A
CNNM4	ENST00000540067.1	cyclin M4	1249	2	0	2	0	2	hsa-miR-484				-0.19	-0.19	N/A
ALDH3A2	ENST00000339618.4	aldehyde dehydrogenase 3 family, member A2	940	2	0	2	0	1	hsa-miR-484				-0.19	-0.31	N/A
CTAGE1	ENST00000391403.2	cutaneous T-cell lymphoma-associated antigen 1	5	1	0	1	0	0	hsa-miR-484				-0.19	-0.19	N/A
PDGFD	ENST00000393158.2	platelet derived growth factor D	52	1	0	0	1	1	hsa-miR-3155a				-0.19	-0.19	N/A
TRNT1	ENST00000251607.6	tRNA nucleotidyl transferase, CCA-adding, 1	380	1	0	1	0	0	hsa-miR-3155a				-0.19	-0.19	N/A
NDST3	ENST00000296499.5	N-deacetylase/N-sulfotransferase (heparan glucosaminyl) 3	5	1	0	1	0	0	hsa-miR-3155a				-0.19	-0.19	N/A
LIN52	ENST00000555028.1	lin-52 homolog (C. elegans)	116	2	0	0	2	1	hsa-miR-3155a				-0.19	-0.19	N/A
NCR1	ENST00000594765.1	natural cytotoxicity triggering receptor 1	5	1	0	1	0	1	hsa-miR-484				-0.19	-0.19	N/A
EPDR1	ENST00000423717.1	ependymin related 1	84	1	0	1	0	1	hsa-miR-484				-0.19	-0.2	N/A
SRM	ENST00000376957.2	spermidine synthase	46	3	1	1	1	1	hsa-miR-484				-0.19	-0.26	N/A
MAN1A2	ENST00000356554.3	mannosidase, alpha, class 1A, member 2	603	2	0	1	1	2	hsa-miR-3155a				-0.19	-0.2	N/A
LHPP	ENST00000368839.1	phospholysine phosphohistidine inorganic pyrophosphate phosphatase	2365	2	0	2	0	3	hsa-miR-484				-0.19	-0.3	N/A
IFI44L	ENST00000370751.5	interferon-induced protein 44-like	11	1	1	0	0	3	hsa-miR-3155a				-0.19	-0.19	N/A
C3orf27	ENST00000356020.2	chromosome 3 open reading frame 27	5	1	0	0	1	1	hsa-miR-3155a				-0.19	-0.19	N/A
CECR6	ENST00000399875.1	cat eye syndrome chromosome region, candidate 6	5	1	0	1	0	0	hsa-miR-484				-0.19	-0.19	N/A
CCDC64B	ENST00000573514.1	coiled-coil domain containing 64B	5	1	0	0	1	0	hsa-miR-3155a				-0.19	-0.19	N/A
TMEM106A	ENST00000331615.3	transmembrane protein 106A	22	1	0	1	0	3	hsa-miR-3155a				-0.19	-0.19	N/A
CREB3	ENST00000353704.2	cAMP responsive element binding protein 3	782	1	0	1	0	0	hsa-miR-484				-0.19	-0.19	N/A
VTI1A	ENST00000393077.2	vesicle transport through interaction with t-SNAREs 1A	376	1	0	1	0	2	hsa-miR-484				-0.19	-0.24	N/A
ZNF829	ENST00000520965.1	zinc finger protein 829	103	1	0	1	0	1	hsa-miR-484				-0.19	-0.19	N/A
EPB41L2	ENST00000531410.1	erythrocyte membrane protein band 4.1-like 2	353	1	0	0	1	0	hsa-miR-3155a				-0.19	-0.19	N/A
CYP4F22	ENST00000269703.3	cytochrome P450, family 4, subfamily F, polypeptide 22	5	1	1	0	0	1	hsa-miR-484				-0.19	-0.19	N/A
AC105020.1	ENST00000435356.1	Uncharacterized protein; cDNA FLJ12988 fis, clone NT2RP3000080	5	1	0	1	0	1	hsa-miR-484				-0.19	-0.19	N/A
CDHR3	ENST00000343407.5	cadherin-related family member 3	9	1	1	0	0	6	hsa-miR-3155a				-0.19	-0.19	N/A
SERTAD4	ENST00000367012.3	SERTA domain containing 4	296	1	0	1	0	0	hsa-miR-3155a				-0.19	-0.19	N/A
RALGPS2	ENST00000367635.3	Ral GEF with PH domain and SH3 binding motif 2	201	1	1	0	0	4	hsa-miR-3155a				-0.19	-0.19	N/A
AC104667.3	ENST00000452801.1		5	1	0	1	0	1	hsa-miR-3155a				-0.19	-0.19	N/A
ASB16	ENST00000293414.1	ankyrin repeat and SOCS box containing 16	14	1	0	1	0	3	hsa-miR-484				-0.19	-0.3	N/A
PPM1H	ENST00000228705.6	protein phosphatase, Mg2+/Mn2+ dependent, 1H	45	1	0	0	1	2	hsa-miR-3155a				-0.19	-0.19	N/A
SGMS1	ENST00000361781.2	sphingomyelin synthase 1	100	1	0	1	0	0	hsa-miR-484				-0.19	-0.19	N/A
ASPG	ENST00000551177.1	asparaginase homolog (S. cerevisiae)	5	1	0	0	1	2	hsa-miR-3155a				-0.19	-0.19	N/A
ZXDC	ENST00000389709.3	ZXD family zinc finger C	83	1	0	1	0	0	hsa-miR-484				-0.19	-0.19	N/A
RTN3	ENST00000339997.4	reticulon 3	85	1	0	1	0	0	hsa-miR-484				-0.19	-0.19	N/A
BPIFA2	ENST00000253362.2	BPI fold containing family A, member 2	5	1	0	0	1	0	hsa-miR-3155a				-0.19	-0.19	N/A
SEC31B	ENST00000370345.3	SEC31 homolog B (S. cerevisiae)	43	1	0	1	0	0	hsa-miR-484				-0.19	-0.19	N/A
AC011294.3	ENST00000451905.1	Uncharacterized protein	5	1	0	1	0	0	hsa-miR-484				-0.19	-0.19	N/A
CD300C	ENST00000330793.1	CD300c molecule	5	1	0	1	0	0	hsa-miR-3155a				-0.19	-0.19	N/A
FBLIM1	ENST00000375771.1	filamin binding LIM protein 1	581	1	0	1	0	7	hsa-miR-484				-0.19	-0.19	N/A
PARPBP	ENST00000378128.3	PARP1 binding protein	456	1	0	1	0	0	hsa-miR-484				-0.19	-0.19	N/A
BZRAP1	ENST00000268893.6	benzodiazapine receptor (peripheral) associated protein 1	26	2	0	2	0	0	hsa-miR-484				-0.19	-0.19	N/A
SRR	ENST00000344595.5	serine racemase	95	1	0	1	0	0	hsa-miR-3155a				-0.19	-0.19	N/A
SH3GLB2	ENST00000372564.3	SH3-domain GRB2-like endophilin B2	535	2	0	1	1	0	hsa-miR-484				-0.19	-0.2	N/A
XRCC3	ENST00000554913.1	X-ray repair complementing defective repair in Chinese hamster cells 3	86	4	0	4	0	1	hsa-miR-484				-0.19	-0.24	N/A
SPC24	ENST00000592540.1	SPC24, NDC80 kinetochore complex component	141	1	0	1	0	0	hsa-miR-484				-0.19	-0.21	N/A
NBPF10	ENST00000369339.3	neuroblastoma breakpoint family, member 10	5	1	0	0	1	0	hsa-miR-3155a				-0.19	-0.19	N/A
BIN3	ENST00000276416.6	bridging integrator 3	364	1	0	1	0	0	hsa-miR-484				-0.19	-0.19	N/A
ASPA	ENST00000263080.2	aspartoacylase	5	2	1	0	1	2	hsa-miR-484				-0.19	-0.19	N/A
APLNR	ENST00000606794.1	apelin receptor	5	2	0	1	1	1	hsa-miR-484				-0.19	-0.19	N/A
TCF7	ENST00000518915.1	transcription factor 7 (T-cell specific, HMG-box)	883	2	0	1	1	1	hsa-miR-484				-0.19	-0.28	N/A
STAC2	ENST00000333461.5	SH3 and cysteine rich domain 2	123	1	0	1	0	2	hsa-miR-484				-0.19	-0.19	N/A
NXPH2	ENST00000272641.3	neurexophilin 2	82	1	0	1	0	0	hsa-miR-484				-0.19	-0.2	N/A
KLF12	ENST00000377669.2	Kruppel-like factor 12	251	2	0	1	1	1	hsa-miR-484				-0.19	-0.19	N/A
CCDC152	ENST00000361970.5	coiled-coil domain containing 152	5	1	0	1	0	2	hsa-miR-484				-0.19	-0.19	N/A
NBPF9	ENST00000440491.2	neuroblastoma breakpoint family, member 9	5	1	0	0	1	0	hsa-miR-3155a				-0.19	-0.19	N/A
FGFR3	ENST00000340107.4	fibroblast growth factor receptor 3	1085	1	0	1	0	2	hsa-miR-3155a				-0.19	-0.19	N/A
AC021218.2	ENST00000377722.2	Uncharacterized protein	10	1	0	1	0	1	hsa-miR-484				-0.19	-0.19	N/A
GPR151	ENST00000311104.2	G protein-coupled receptor 151	5	1	0	1	0	2	hsa-miR-484				-0.19	-0.19	N/A
DBNL	ENST00000494774.1	drebrin-like	1802	5	0	4	1	4	hsa-miR-484				-0.19	-0.42	N/A
TMEM11	ENST00000317635.5	transmembrane protein 11	223	3	0	2	1	1	hsa-miR-484				-0.19	-0.31	N/A
RGS21	ENST00000417209.2	regulator of G-protein signaling 21	5	1	0	0	1	0	hsa-miR-3155a				-0.18	-0.18	N/A
MARVELD1	ENST00000285605.6	MARVEL domain containing 1	2470	1	0	1	0	0	hsa-miR-484				-0.18	-0.18	N/A
CLCN4	ENST00000380833.4	chloride channel, voltage-sensitive 4	182	1	0	1	0	3	hsa-miR-484				-0.18	-0.23	N/A
ARHGEF9	ENST00000253401.6	Cdc42 guanine nucleotide exchange factor (GEF) 9	13	1	1	0	0	1	hsa-miR-3155a				-0.18	-0.18	N/A
CRTAP	ENST00000320954.6	cartilage associated protein	3154	2	0	2	0	1	hsa-miR-484				-0.18	-0.23	N/A
DENND2C	ENST00000393276.3	DENN/MADD domain containing 2C	51	2	0	1	1	2	hsa-miR-484				-0.18	-0.18	N/A
KCND1	ENST00000376477.1	potassium voltage-gated channel, Shal-related subfamily, member 1	149	1	0	1	0	0	hsa-miR-484				-0.18	-0.18	N/A
LCE1B	ENST00000360090.3	late cornified envelope 1B	5	1	0	0	1	0	hsa-miR-3155a				-0.18	-0.18	N/A
GJB6	ENST00000241124.6	gap junction protein, beta 6, 30kDa	5	1	0	0	1	0	hsa-miR-3155a				-0.18	-0.18	N/A
TGFBRAP1	ENST00000393359.2	transforming growth factor, beta receptor associated protein 1	435	1	0	1	0	0	hsa-miR-484				-0.18	-0.18	N/A
ZNF263	ENST00000219069.5	zinc finger protein 263	593	1	0	1	0	0	hsa-miR-3155a				-0.18	-0.18	N/A
CCDC94	ENST00000262962.7	coiled-coil domain containing 94	127	1	0	1	0	0	hsa-miR-3155a				-0.18	-0.18	N/A
PTK6	ENST00000217185.2	protein tyrosine kinase 6	27	1	0	1	0	3	hsa-miR-3155a				-0.18	-0.18	N/A
COQ2	ENST00000311469.4	coenzyme Q2 4-hydroxybenzoate polyprenyltransferase	112	1	0	0	1	0	hsa-miR-3155a				-0.18	-0.18	N/A
TULP4	ENST00000367094.2	tubby like protein 4	93	1	0	1	0	3	hsa-miR-484				-0.18	-0.18	N/A
VPS37C	ENST00000301765.5	vacuolar protein sorting 37 homolog C (S. cerevisiae)	3267	1	0	1	0	1	hsa-miR-484				-0.18	-0.18	N/A
RBMS2	ENST00000262031.5	RNA binding motif, single stranded interacting protein 2	451	3	0	3	0	1	hsa-miR-3155a				-0.18	-0.27	N/A
SMUG1	ENST00000505128.1	single-strand-selective monofunctional uracil-DNA glycosylase 1	242	3	0	1	2	1	hsa-miR-484				-0.18	-0.2	N/A
AC127496.1	ENST00000321930.4	Uncharacterized protein	27	2	0	1	1	3	hsa-miR-3155a				-0.18	-0.18	N/A
PDGFA	ENST00000354513.5	platelet-derived growth factor alpha polypeptide	25	2	0	2	0	1	hsa-miR-484				-0.18	-0.43	N/A
CLEC5A	ENST00000546910.1	C-type lectin domain family 5, member A	5	2	0	1	1	0	hsa-miR-3155a				-0.18	-0.18	N/A
PAX5	ENST00000358127.4	paired box 5	5	2	0	2	0	7	hsa-miR-484				-0.18	-0.18	N/A
SYT5	ENST00000590851.1	synaptotagmin V	5	2	0	2	0	2	hsa-miR-3155a				-0.18	-0.18	N/A
SSH3	ENST00000376757.5	slingshot protein phosphatase 3	159	1	0	1	0	2	hsa-miR-3155a				-0.18	-0.18	N/A
PPCDC	ENST00000342932.3	phosphopantothenoylcysteine decarboxylase	26	1	0	1	0	1	hsa-miR-484				-0.18	-0.18	N/A
HOXD4	ENST00000306324.3	homeobox D4	214	2	0	2	0	0	hsa-miR-484				-0.18	-0.2	N/A
CLOCK	ENST00000309964.4	clock circadian regulator	86	2	0	1	1	0	hsa-miR-484				-0.18	-0.18	N/A
PRUNE2	ENST00000376718.3	prune homolog 2 (Drosophila)	121	1	0	0	1	0	hsa-miR-3155a				-0.18	-0.18	N/A
ALDH5A1	ENST00000357578.3	aldehyde dehydrogenase 5 family, member A1	325	2	1	1	0	2	hsa-miR-3155a				-0.18	-0.33	N/A
C6orf120	ENST00000332290.2	chromosome 6 open reading frame 120	1415	1	0	1	0	0	hsa-miR-3155a				-0.18	-0.22	N/A
RAP2A	ENST00000245304.4	RAP2A, member of RAS oncogene family	721	2	0	1	1	0	hsa-miR-3155a				-0.18	-0.22	N/A
IL22RA1	ENST00000270800.1	interleukin 22 receptor, alpha 1	5	1	0	1	0	0	hsa-miR-484				-0.18	-0.18	N/A
GTPBP6	ENST00000326153.4	GTP binding protein 6 (putative)	5	1	0	0	1	0	hsa-miR-3155a				-0.18	-0.18	N/A
FRMD8	ENST00000317568.5	FERM domain containing 8	1094	1	0	1	0	2	hsa-miR-3155a				-0.18	-0.18	N/A
ATRN	ENST00000262919.5	attractin	39	2	0	2	0	5	hsa-miR-3155a				-0.18	-0.18	N/A
DNAJC22	ENST00000549441.2	DnaJ (Hsp40) homolog, subfamily C, member 22	84	2	0	1	1	6	hsa-miR-3155a				-0.18	-0.24	N/A
WDR91	ENST00000344400.5	WD repeat domain 91	46	4	1	0	3	2	hsa-miR-3155a				-0.18	-0.39	N/A
IL17REL	ENST00000389983.2	interleukin 17 receptor E-like	5	2	0	1	1	3	hsa-miR-3155a				-0.18	-0.18	N/A
AP005482.1	ENST00000400514.2	Uncharacterized protein	44	1	0	1	0	6	hsa-miR-484				-0.18	-0.28	N/A
GFRA2	ENST00000524240.1	GDNF family receptor alpha 2	13	3	0	2	1	3	hsa-miR-484				-0.18	-0.2	N/A
NARFL	ENST00000251588.2	nuclear prelamin A recognition factor-like	63	1	0	1	0	1	hsa-miR-484				-0.18	-0.18	N/A
MED9	ENST00000268711.3	mediator complex subunit 9	256	1	0	1	0	1	hsa-miR-484				-0.18	-0.18	N/A
HERC3	ENST00000402738.1	HECT and RLD domain containing E3 ubiquitin protein ligase 3	50	1	0	1	0	0	hsa-miR-484				-0.18	-0.18	N/A
RAD51L3-RFFL	ENST00000593039.1	Uncharacterized protein	670	5	1	3	1	2	hsa-miR-484				-0.18	-0.67	N/A
RNF223	ENST00000453464.2	ring finger protein 223	5	1	0	1	0	2	hsa-miR-484				-0.18	-0.18	N/A
XKR8	ENST00000373884.5	XK, Kell blood group complex subunit-related family, member 8	7	1	0	1	0	0	hsa-miR-484				-0.18	-0.18	N/A
KLF3	ENST00000261438.5	Kruppel-like factor 3 (basic)	515	1	1	0	0	0	hsa-miR-3155a				-0.18	-0.22	N/A
LRRC36	ENST00000290940.7	leucine rich repeat containing 36	5	1	0	1	0	0	hsa-miR-484				-0.18	-0.18	N/A
NDUFS2	ENST00000392179.4	NADH dehydrogenase (ubiquinone) Fe-S protein 2, 49kDa (NADH-coenzyme Q reductase)	843	1	0	1	0	0	hsa-miR-3155a				-0.18	-0.18	N/A
IRF2	ENST00000393593.3	interferon regulatory factor 2	420	1	0	1	0	0	hsa-miR-484				-0.18	-0.18	N/A
PACS2	ENST00000447393.1	phosphofurin acidic cluster sorting protein 2	234	3	0	3	0	2	hsa-miR-484				-0.18	-0.22	N/A
TUBB6	ENST00000591208.1	tubulin, beta 6 class V	5820	1	0	0	1	0	hsa-miR-3155a				-0.18	-0.18	N/A
RRP36	ENST00000244496.5	ribosomal RNA processing 36 homolog (S. cerevisiae)	748	3	0	2	1	10	hsa-miR-484				-0.18	-0.2	N/A
RHOV	ENST00000220507.4	ras homolog family member V	125	1	0	1	0	1	hsa-miR-484				-0.18	-0.18	N/A
SFTPC	ENST00000521315.1	surfactant protein C	5	1	0	0	1	0	hsa-miR-3155a				-0.18	-0.18	N/A
SCLY	ENST00000254663.6	selenocysteine lyase	232	1	1	0	0	0	hsa-miR-3155a				-0.18	-0.18	N/A
FAM228A	ENST00000295150.3	family with sequence similarity 228, member A	8	1	0	1	0	1	hsa-miR-3155a				-0.18	-0.18	N/A
NAT16	ENST00000300303.2	N-acetyltransferase 16 (GCN5-related, putative)	5	1	0	1	0	1	hsa-miR-3155a				-0.18	-0.18	N/A
EFNA4	ENST00000368409.3	ephrin-A4	125	1	0	1	0	0	hsa-miR-484				-0.18	-0.18	N/A
ZNF589	ENST00000427617.2	zinc finger protein 589	20	1	0	1	0	3	hsa-miR-3155a				-0.18	-0.18	N/A
HBEGF	ENST00000230990.6	heparin-binding EGF-like growth factor	28	1	0	0	1	0	hsa-miR-3155a				-0.18	-0.18	N/A
SLC25A45	ENST00000527174.1	solute carrier family 25, member 45	67	2	0	2	0	3	hsa-miR-484				-0.18	-0.2	N/A
ISG20L2	ENST00000313146.6	interferon stimulated exonuclease gene 20kDa-like 2	89	1	0	1	0	4	hsa-miR-484				-0.18	-0.18	N/A
RNF40	ENST00000324685.6	ring finger protein 40, E3 ubiquitin protein ligase	773	2	0	2	0	0	hsa-miR-484				-0.18	-0.2	N/A
CNKSR3	ENST00000607772.1	CNKSR family member 3	567	3	1	1	1	10	hsa-miR-484				-0.18	-0.21	N/A
ELP5	ENST00000574993.1	elongator acetyltransferase complex subunit 5	123	1	0	0	1	0	hsa-miR-3155a				-0.18	-0.18	N/A
ATP6V1F	ENST00000492758.1	ATPase, H+ transporting, lysosomal 14kDa, V1 subunit F	496	1	0	0	1	0	hsa-miR-484				-0.18	-0.18	N/A
SPATA2L	ENST00000289805.5	spermatogenesis associated 2-like	10	1	0	1	0	1	hsa-miR-484				-0.18	-0.18	N/A
SSUH2	ENST00000415132.1	ssu-2 homolog (C. elegans)	67	1	0	1	0	0	hsa-miR-3155a				-0.18	-0.18	N/A
CCL21	ENST00000259607.2	chemokine (C-C motif) ligand 21	5	1	0	0	1	0	hsa-miR-3155a				-0.18	-0.18	N/A
SEPHS1	ENST00000545675.1	selenophosphate synthetase 1	281	2	0	1	1	1	hsa-miR-484				-0.18	-0.21	N/A
NPNT	ENST00000379987.2	nephronectin	518	1	0	1	0	0	hsa-miR-484				-0.18	-0.18	N/A
ADD1	ENST00000398125.1	adducin 1 (alpha)	460	2	1	0	1	0	hsa-miR-3155a				-0.18	-0.18	N/A
DHCR24	ENST00000371269.3	24-dehydrocholesterol reductase	7645	2	1	0	1	1	hsa-miR-3155a				-0.18	-0.18	N/A
ONECUT1	ENST00000560699.2	one cut homeobox 1	10	1	1	0	0	0	hsa-miR-3155a				-0.18	-0.4	N/A
ABTB1	ENST00000393363.3	ankyrin repeat and BTB (POZ) domain containing 1	180	1	0	1	0	0	hsa-miR-3155a				-0.18	-0.18	N/A
COL9A2	ENST00000372748.3	collagen, type IX, alpha 2	189	3	0	1	2	3	hsa-miR-3155a				-0.18	-0.22	N/A
PFKL	ENST00000349048.4	phosphofructokinase, liver	750	1	0	1	0	1	hsa-miR-3155a				-0.18	-0.18	N/A
HCAR1	ENST00000432564.1	hydroxycarboxylic acid receptor 1	38	1	0	0	1	2	hsa-miR-3155a				-0.18	-0.18	N/A
C5	ENST00000223642.1	complement component 5	272	1	0	0	1	0	hsa-miR-3155a				-0.18	-0.18	N/A
KCTD10	ENST00000228495.6	potassium channel tetramerization domain containing 10	147	1	0	1	0	1	hsa-miR-3155a				-0.18	-0.18	N/A
CTD-2162K18.4	ENST00000590750.1	Uncharacterized protein	51	1	0	1	0	4	hsa-miR-484				-0.18	-0.27	N/A
TEP1	ENST00000262715.5	telomerase-associated protein 1	39	1	0	0	1	1	hsa-miR-3155a				-0.18	-0.2	N/A
SAP130	ENST00000357702.5	Sin3A-associated protein, 130kDa	855	1	0	1	0	0	hsa-miR-3155a				-0.17	-0.17	N/A
FANCE	ENST00000229769.2	Fanconi anemia, complementation group E	1562	2	0	1	1	0	hsa-miR-484				-0.17	-0.17	N/A
RBL1	ENST00000598590.1	RBL1 protein; Uncharacterized protein	10	1	0	1	0	0	hsa-miR-3155a				-0.17	-0.17	N/A
ITPKC	ENST00000263370.2	inositol-trisphosphate 3-kinase C	2682	1	0	0	1	0	hsa-miR-3155a				-0.17	-0.17	N/A
AGFG2	ENST00000262935.4	ArfGAP with FG repeats 2	3985	1	0	1	0	1	hsa-miR-3155a				-0.17	-0.26	N/A
KCTD12	ENST00000377474.2	potassium channel tetramerization domain containing 12	404	2	0	1	1	3	hsa-miR-484				-0.17	-0.18	N/A
TRIM25	ENST00000316881.4	tripartite motif containing 25	247	2	0	1	1	4	hsa-miR-484				-0.17	-0.21	N/A
BCL2L2	ENST00000250405.5	BCL2-like 2	1380	1	0	1	0	3	hsa-miR-484				-0.17	-0.17	N/A
LRRC10B	ENST00000378075.2	leucine rich repeat containing 10B	5	1	0	0	1	0	hsa-miR-3155a				-0.17	-0.17	N/A
HAPLN4	ENST00000291481.7	hyaluronan and proteoglycan link protein 4	16	2	0	2	0	0	hsa-miR-484				-0.17	-0.17	N/A
CATSPER2	ENST00000396879.1	cation channel, sperm associated 2	5	1	1	0	0	2	hsa-miR-3155a				-0.17	-0.17	N/A
PCP4L1	ENST00000504449.1	Purkinje cell protein 4 like 1	23	2	0	0	2	4	hsa-miR-3155a				-0.17	-0.23	N/A
TCL1A	ENST00000402399.1	T-cell leukemia/lymphoma 1A	5	1	0	1	0	0	hsa-miR-484				-0.17	-0.17	N/A
BCL10	ENST00000370580.1	B-cell CLL/lymphoma 10	2090	2	0	0	2	0	hsa-miR-3155a				-0.17	-0.2	N/A
RTP1	ENST00000312295.4	receptor (chemosensory) transporter protein 1	5	1	0	1	0	0	hsa-miR-484				-0.17	-0.17	N/A
DCLK3	ENST00000416516.2	doublecortin-like kinase 3	5	1	1	0	0	0	hsa-miR-3155a				-0.17	-0.17	N/A
RNF112	ENST00000461366.1	ring finger protein 112	27	1	0	1	0	1	hsa-miR-3155a				-0.17	-0.17	N/A
SH3GL1	ENST00000269886.3	SH3-domain GRB2-like 1	739	1	0	1	0	1	hsa-miR-484				-0.17	-0.17	N/A
RAB43	ENST00000476465.1	RAB43, member RAS oncogene family	5	2	0	2	0	2	hsa-miR-484				-0.17	-0.24	N/A
EIF3J	ENST00000261868.5	eukaryotic translation initiation factor 3, subunit J	1646	1	0	1	0	0	hsa-miR-484				-0.17	-0.32	N/A
CDCA5	ENST00000275517.3	cell division cycle associated 5	103	1	0	0	1	1	hsa-miR-3155a				-0.17	-0.17	N/A
FAM211B	ENST00000318753.8	family with sequence similarity 211, member B	173	1	0	0	1	0	hsa-miR-3155a				-0.17	-0.17	N/A
THUMPD1	ENST00000381337.2	THUMP domain containing 1	39	1	0	1	0	0	hsa-miR-484				-0.17	-0.17	N/A
ITIH1	ENST00000542827.1	inter-alpha-trypsin inhibitor heavy chain 1	202	1	0	1	0	0	hsa-miR-484				-0.17	-0.17	N/A
ULK3	ENST00000440863.2	unc-51 like kinase 3	22	1	0	1	0	0	hsa-miR-484				-0.17	-0.17	N/A
MEFV	ENST00000541159.1	Mediterranean fever	5	1	0	1	0	0	hsa-miR-484				-0.17	-0.17	N/A
UCK1	ENST00000372208.3	uridine-cytidine kinase 1	263	1	0	1	0	1	hsa-miR-484				-0.17	-0.17	N/A
RAB4B	ENST00000357052.2	RAB4B, member RAS oncogene family	52	1	0	0	1	0	hsa-miR-3155a				-0.17	-0.17	N/A
RPH3A	ENST00000415485.3	rabphilin 3A homolog (mouse)	5	3	0	1	2	1	hsa-miR-3155a				-0.17	-0.17	N/A
NBPF1	ENST00000430580.2	neuroblastoma breakpoint family, member 1	21	1	0	0	1	0	hsa-miR-3155a				-0.17	-0.17	N/A
GPR26	ENST00000284674.1	G protein-coupled receptor 26	5	2	0	2	0	3	hsa-miR-484				-0.17	-0.17	N/A
CLRN1	ENST00000327047.1	clarin 1	5	1	0	1	0	1	hsa-miR-3155a				-0.17	-0.17	N/A
NOL9	ENST00000377705.5	nucleolar protein 9	194	3	0	1	2	1	hsa-miR-3155a				-0.17	-0.23	N/A
ACBD5	ENST00000396271.3	acyl-CoA binding domain containing 5	77	1	0	1	0	0	hsa-miR-484				-0.17	-0.18	N/A
NR6A1	ENST00000487099.2	nuclear receptor subfamily 6, group A, member 1	1082	4	1	2	1	4	hsa-miR-484				-0.17	-0.17	N/A
FADS2	ENST00000257261.6	fatty acid desaturase 2	285	2	0	2	0	2	hsa-miR-3155a				-0.17	-0.2	N/A
RASAL2	ENST00000448150.3	RAS protein activator like 2	950	1	0	1	0	3	hsa-miR-484				-0.17	-0.17	N/A
RCBTB1	ENST00000258646.3	regulator of chromosome condensation (RCC1) and BTB (POZ) domain containing protein 1	9	1	1	0	0	0	hsa-miR-3155a				-0.17	-0.17	N/A
ESYT1	ENST00000394048.5	extended synaptotagmin-like protein 1	401	2	0	1	1	0	hsa-miR-484				-0.17	-0.17	N/A
FAM134B	ENST00000399793.2	family with sequence similarity 134, member B	102	1	0	1	0	1	hsa-miR-484				-0.17	-0.23	N/A
EVC	ENST00000382674.2	Ellis van Creveld syndrome	165	3	0	0	3	2	hsa-miR-3155a				-0.17	-0.17	N/A
SUN2	ENST00000405510.1	Sad1 and UNC84 domain containing 2	501	1	0	1	0	0	hsa-miR-484				-0.17	-0.17	N/A
FOXJ2	ENST00000162391.3	forkhead box J2	9	1	0	1	0	0	hsa-miR-484				-0.17	-0.17	N/A
PRR5L	ENST00000527487.1	proline rich 5 like	238	2	0	0	2	0	hsa-miR-3155a				-0.17	-0.17	N/A
DRG2	ENST00000395726.4	developmentally regulated GTP binding protein 2	1552	1	0	1	0	0	hsa-miR-484				-0.17	-0.17	N/A
KRTAP10-7	ENST00000380102.2	keratin associated protein 10-7	5	1	0	0	1	0	hsa-miR-3155a				-0.17	-0.17	N/A
PRKACB	ENST00000370689.2	protein kinase, cAMP-dependent, catalytic, beta	344	1	0	0	1	1	hsa-miR-3155a				-0.17	-0.17	N/A
SMIM10	ENST00000330288.4	small integral membrane protein 10	124	1	0	0	1	0	hsa-miR-3155a				-0.17	-0.17	N/A
KIAA1614	ENST00000367588.4	KIAA1614	5	5	0	4	1	5	hsa-miR-484				-0.17	-0.17	N/A
LPIN1	ENST00000256720.2	lipin 1	357	2	0	2	0	1	hsa-miR-3155a				-0.17	-0.17	N/A
FAM134C	ENST00000309428.5	family with sequence similarity 134, member C	397	1	0	1	0	0	hsa-miR-484				-0.17	-0.17	N/A
HOXC12	ENST00000243103.3	homeobox C12	5	1	0	1	0	1	hsa-miR-3155a				-0.17	-0.17	N/A
ZDHHC23	ENST00000330212.3	zinc finger, DHHC-type containing 23	10	1	0	1	0	0	hsa-miR-3155a				-0.17	-0.23	N/A
RGP1	ENST00000378078.4	RGP1 retrograde golgi transport homolog (S. cerevisiae)	203	3	0	2	1	1	hsa-miR-3155a				-0.17	-0.37	N/A
GJB7	ENST00000525899.1	gap junction protein, beta 7, 25kDa	5	1	0	0	1	0	hsa-miR-3155a				-0.17	-0.17	N/A
CCDC40	ENST00000397545.4	coiled-coil domain containing 40	34	1	0	1	0	1	hsa-miR-484				-0.17	-0.17	N/A
CD207	ENST00000410009.3	CD207 molecule, langerin	5	1	0	0	1	0	hsa-miR-3155a				-0.17	-0.17	N/A
PIK3AP1	ENST00000339364.5	phosphoinositide-3-kinase adaptor protein 1	14	1	0	0	1	1	hsa-miR-3155a				-0.17	-0.18	N/A
C19orf47	ENST00000582783.1	chromosome 19 open reading frame 47	94	2	0	2	0	2	hsa-miR-484				-0.17	-0.17	N/A
CLEC10A	ENST00000576617.1	C-type lectin domain family 10, member A	11	1	0	1	0	0	hsa-miR-3155a				-0.17	-0.17	N/A
OBP2A	ENST00000539850.1	odorant binding protein 2A	5	1	0	1	0	0	hsa-miR-3155a				-0.17	-0.17	N/A
MYOZ3	ENST00000297130.4	myozenin 3	8	2	0	1	1	2	hsa-miR-3155a				-0.17	-0.17	N/A
PLEKHO2	ENST00000323544.4	pleckstrin homology domain containing, family O member 2	279	1	0	1	0	0	hsa-miR-484				-0.17	-0.17	N/A
ZFHX2	ENST00000419474.3	zinc finger homeobox 2	7	2	1	1	0	0	hsa-miR-3155a				-0.17	-0.35	N/A
GPR126	ENST00000230173.6	G protein-coupled receptor 126	604	1	1	0	0	0	hsa-miR-3155a				-0.17	-0.17	N/A
SKOR1	ENST00000341418.5	SKI family transcriptional corepressor 1	22	1	0	1	0	0	hsa-miR-3155a				-0.17	-0.21	N/A
MINK1	ENST00000347992.7	misshapen-like kinase 1	1983	1	0	1	0	0	hsa-miR-3155a				-0.17	-0.17	N/A
DACH1	ENST00000305425.4	dachshund homolog 1 (Drosophila)	18	1	0	1	0	0	hsa-miR-484				-0.17	-0.17	N/A
SH3RF2	ENST00000511217.1	SH3 domain containing ring finger 2	53	1	0	1	0	0	hsa-miR-3155a				-0.17	-0.17	N/A
MMP24	ENST00000246186.6	matrix metallopeptidase 24 (membrane-inserted)	201	2	0	2	0	3	hsa-miR-3155a				-0.17	-0.17	N/A
SHANK1	ENST00000391813.1	SH3 and multiple ankyrin repeat domains 1	5	1	0	1	0	0	hsa-miR-484				-0.17	-0.17	N/A
ASB2	ENST00000555019.1	ankyrin repeat and SOCS box containing 2	5	1	0	1	0	1	hsa-miR-484				-0.17	-0.17	N/A
GDF2	ENST00000249598.1	growth differentiation factor 2	5	1	0	1	0	3	hsa-miR-484				-0.17	-0.17	N/A
WNT11	ENST00000322563.3	wingless-type MMTV integration site family, member 11	59	2	0	1	1	0	hsa-miR-484				-0.17	-0.17	N/A
AQP2	ENST00000199280.3	aquaporin 2 (collecting duct)	5	3*	0	2	0	2	hsa-miR-484				-0.17	-0.17	N/A
AP001652.1	ENST00000454512.1	Uncharacterized protein; cDNA FLJ60524	5	1	0	0	1	0	hsa-miR-3155a				-0.17	-0.17	N/A
NME6	ENST00000450160.1	NME/NM23 nucleoside diphosphate kinase 6	511	8	1	3	4	8	hsa-miR-484				-0.17	-0.69	N/A
DCBLD2	ENST00000326840.6	discoidin, CUB and LCCL domain containing 2	798	2	1	0	1	0	hsa-miR-3155a				-0.17	-0.2	N/A
PROB1	ENST00000434752.2	proline-rich basic protein 1	126	2	0	2	0	2	hsa-miR-484				-0.17	-0.17	N/A
RFFL	ENST00000315249.7	ring finger and FYVE-like domain containing E3 ubiquitin protein ligase	670	5	1	3	1	2	hsa-miR-484				-0.17	-0.59	N/A
SH3RF1	ENST00000284637.9	SH3 domain containing ring finger 1	2747	1	0	1	0	1	hsa-miR-484				-0.17	-0.17	N/A
ZNF518B	ENST00000326756.3	zinc finger protein 518B	95	1	0	1	0	0	hsa-miR-484				-0.17	-0.17	N/A
FITM2	ENST00000396825.3	fat storage-inducing transmembrane protein 2	215	3	0	0	3	4	hsa-miR-3155a				-0.17	-0.22	N/A
BHMT	ENST00000274353.5	betaine--homocysteine S-methyltransferase	10	1	0	0	1	1	hsa-miR-3155a				-0.17	-0.17	N/A
DKFZP667F0711	ENST00000391437.1		5	1	0	1	0	1	hsa-miR-484				-0.17	-0.17	N/A
C21orf49	ENST00000382375.4	chromosome 21 open reading frame 49	5	1	0	0	1	0	hsa-miR-3155a				-0.17	-0.17	N/A
PLLP	ENST00000219207.5	plasmolipin	22	1	0	0	1	1	hsa-miR-3155a				-0.17	-0.17	N/A
RP11-114H20.1	ENST00000375644.3		5	1	0	1	0	0	hsa-miR-484				-0.17	-0.17	N/A
AK4	ENST00000545314.1	adenylate kinase 4	116	2	0	1	1	3	hsa-miR-484				-0.17	-0.17	N/A
FAM174B	ENST00000327355.5	family with sequence similarity 174, member B	16	2	0	1	1	1	hsa-miR-3155a				-0.17	-0.21	N/A
IL17RD	ENST00000296318.7	interleukin 17 receptor D	108	2	0	1	1	3	hsa-miR-484				-0.17	-0.17	N/A
QSOX1	ENST00000367602.3	quiescin Q6 sulfhydryl oxidase 1	9246	4*	0	2	1	4	hsa-miR-3155a				-0.17	-0.27	N/A
ZNF469	ENST00000437464.1	zinc finger protein 469	139	1	0	0	1	1	hsa-miR-3155a				-0.17	-0.17	N/A
ZFX	ENST00000539115.1	zinc finger protein, X-linked	583	2	0	1	1	1	hsa-miR-3155a				-0.17	-0.27	N/A
ZNF816	ENST00000357666.4	zinc finger protein 816	16	1	0	1	0	5	hsa-miR-3155a				-0.17	-0.25	N/A
KLHL21	ENST00000377663.3	kelch-like family member 21	45	3	1	1	1	2	hsa-miR-3155a				-0.17	-0.17	N/A
ARHGEF16	ENST00000378378.4	Rho guanine nucleotide exchange factor (GEF) 16	72	1	0	1	0	1	hsa-miR-3155a				-0.17	-0.17	N/A
CCND3	ENST00000372991.4	cyclin D3	271	1	0	0	1	1	hsa-miR-3155a				-0.17	-0.17	N/A
RP11-363G10.2	ENST00000375625.3		5	1	0	1	0	0	hsa-miR-484				-0.17	-0.17	N/A
HDAC11	ENST00000433119.1	histone deacetylase 11	443	1	0	1	0	0	hsa-miR-484				-0.17	-0.17	N/A
FAM175B	ENST00000298492.5	family with sequence similarity 175, member B	525	2	0	0	2	4	hsa-miR-3155a				-0.17	-0.19	N/A
DCTD	ENST00000357067.3	dCMP deaminase	747	1	0	1	0	1	hsa-miR-484				-0.17	-0.2	N/A
LDHD	ENST00000300051.4	lactate dehydrogenase D	29	2	0	1	1	2	hsa-miR-3155a				-0.17	-0.19	N/A
MAST4	ENST00000406374.1	microtubule associated serine/threonine kinase family member 4	72	1	0	0	1	0	hsa-miR-3155a				-0.17	-0.2	N/A
EXOC4	ENST00000253861.4	exocyst complex component 4	325	1	0	1	0	0	hsa-miR-3155a				-0.17	-0.17	N/A
TBX10	ENST00000335385.3	T-box 10	5	1	0	0	1	0	hsa-miR-3155a				-0.17	-0.17	N/A
PTPRN2	ENST00000389413.3	protein tyrosine phosphatase, receptor type, N polypeptide 2	15	1	0	1	0	0	hsa-miR-3155a				-0.17	-0.17	N/A
APOBR	ENST00000564831.1	apolipoprotein B receptor	5	1	0	0	1	1	hsa-miR-3155a				-0.17	-0.17	N/A
CD274	ENST00000381573.4	CD274 molecule	351	1	0	1	0	0	hsa-miR-484				-0.17	-0.17	N/A
LRRC20	ENST00000355790.4	leucine rich repeat containing 20	159	1	0	1	0	3	hsa-miR-484				-0.17	-0.17	N/A
DDX56	ENST00000258772.5	DEAD (Asp-Glu-Ala-Asp) box helicase 56	113	1	0	0	1	1	hsa-miR-3155a				-0.16	-0.17	N/A
SNX18	ENST00000343017.6	sorting nexin 18	174	1	0	1	0	1	hsa-miR-3155a				-0.16	-0.21	N/A
STRN	ENST00000263918.4	striatin, calmodulin binding protein	476	2	1	1	0	2	hsa-miR-3155a				-0.16	-0.18	N/A
ATP1A2	ENST00000361216.3	ATPase, Na+/K+ transporting, alpha 2 polypeptide	5	3	2	1	0	2	hsa-miR-3155a				-0.16	-0.42	N/A
ATG4B	ENST00000405546.3	autophagy related 4B, cysteine peptidase	1444	2	0	2	0	1	hsa-miR-3155a				-0.16	-0.19	N/A
GREM1	ENST00000560677.1	gremlin 1, DAN family BMP antagonist	752	2	0	1	1	2	hsa-miR-3155a				-0.16	-0.2	N/A
CWF19L1	ENST00000354105.4	CWF19-like 1, cell cycle control (S. pombe)	31	1	0	1	0	2	hsa-miR-484				-0.16	-0.21	N/A
AC005003.1	ENST00000504184.2	CDNA FLJ20464 fis, clone KAT06158; HCG1777549; Uncharacterized protein	5	2	0	0	2	3	hsa-miR-3155a				-0.16	-0.24	N/A
SCN4A	ENST00000578147.1	sodium channel, voltage-gated, type IV, alpha subunit	5	1	0	1	0	0	hsa-miR-3155a				-0.16	-0.16	N/A
TBPL2	ENST00000247219.5	TATA box binding protein like 2	5	1	0	1	0	1	hsa-miR-484				-0.16	-0.16	N/A
CHAC1	ENST00000446533.3	ChaC, cation transport regulator homolog 1 (E. coli)	190	1	0	1	0	1	hsa-miR-3155a				-0.16	-0.16	N/A
RNF222	ENST00000344001.3	ring finger protein 222	5	2	0	0	2	2	hsa-miR-484				-0.16	-0.16	N/A
PDE11A	ENST00000286063.6	phosphodiesterase 11A	7	2	0	1	1	1	hsa-miR-484				-0.16	-0.16	N/A
CDA	ENST00000375071.3	cytidine deaminase	302	1	0	0	1	0	hsa-miR-3155a				-0.16	-0.16	N/A
LHX3	ENST00000371746.3	LIM homeobox 3	5	1	0	1	0	1	hsa-miR-484				-0.16	-0.16	N/A
TPMT	ENST00000309983.4	thiopurine S-methyltransferase	155	1	0	0	1	1	hsa-miR-3155a				-0.16	-0.17	N/A
ARSA	ENST00000356098.5	arylsulfatase A	103	3	0	1	2	3	hsa-miR-3155a				-0.16	-0.18	N/A
MRPL44	ENST00000258383.3	mitochondrial ribosomal protein L44	347	2	0	1	1	0	hsa-miR-3155a				-0.16	-0.26	N/A
EFCC1	ENST00000436022.2	EF-hand and coiled-coil domain containing 1	5	1	0	0	1	1	hsa-miR-3155a				-0.16	-0.16	N/A
TTC38	ENST00000381031.3	tetratricopeptide repeat domain 38	1352	1	0	1	0	3	hsa-miR-484				-0.16	-0.16	N/A
IRAK4	ENST00000431837.1	interleukin-1 receptor-associated kinase 4	223	1	0	1	0	2	hsa-miR-484				-0.16	-0.16	N/A
ADORA1	ENST00000367235.1	adenosine A1 receptor	5	1	0	1	0	1	hsa-miR-484				-0.16	-0.16	N/A
ETV6	ENST00000396373.4	ets variant 6	44	1	0	1	0	2	hsa-miR-484				-0.16	-0.16	N/A
FAM153A	ENST00000440605.3	family with sequence similarity 153, member A	5	1	0	1	0	0	hsa-miR-484				-0.16	-0.16	N/A
AC132872.2	ENST00000598222.1	CDNA FLJ27256 fis, clone SYN09689; Uncharacterized protein	24	1	0	1	0	1	hsa-miR-484				-0.16	-0.16	N/A
NME3	ENST00000219302.3	NME/NM23 nucleoside diphosphate kinase 3	3070	1	0	1	0	0	hsa-miR-484				-0.16	-0.16	N/A
PPP2R4	ENST00000393370.2	protein phosphatase 2A activator, regulatory subunit 4	2731	1	0	1	0	1	hsa-miR-484				-0.16	-0.16	N/A
SGMS2	ENST00000394684.4	sphingomyelin synthase 2	111	1	0	1	0	2	hsa-miR-484				-0.16	-0.19	N/A
HLA-DQA1	ENST00000343139.5	major histocompatibility complex, class II, DQ alpha 1	7	1	0	0	1	0	hsa-miR-3155a				-0.16	-0.24	N/A
ADCY5	ENST00000462833.1	adenylate cyclase 5	25	1	0	0	1	1	hsa-miR-3155a				-0.16	-0.19	N/A
P2RY1	ENST00000305097.3	purinergic receptor P2Y, G-protein coupled, 1	58	2	0	1	1	1	hsa-miR-484				-0.16	-0.17	N/A
COL25A1	ENST00000399132.1	collagen, type XXV, alpha 1	270	1	0	1	0	0	hsa-miR-484				-0.16	-0.17	N/A
HYDIN	ENST00000393567.2	HYDIN, axonemal central pair apparatus protein	5	1	0	0	1	0	hsa-miR-3155a				-0.16	-0.16	N/A
UBE2E3	ENST00000410062.4	ubiquitin-conjugating enzyme E2E 3	15	1	0	1	0	0	hsa-miR-3155a				-0.16	-0.16	N/A
RXFP3	ENST00000330120.3	relaxin/insulin-like family peptide receptor 3	5	1	0	1	0	0	hsa-miR-484				-0.16	-0.16	N/A
SCD5	ENST00000319540.4	stearoyl-CoA desaturase 5	1181	1	0	1	0	0	hsa-miR-484				-0.16	-0.16	N/A
IL10	ENST00000423557.1	interleukin 10	5	1	0	0	1	2	hsa-miR-3155a				-0.16	-0.16	N/A
ATF2	ENST00000487334.2	activating transcription factor 2	123	1	0	1	0	0	hsa-miR-484				-0.16	-0.16	N/A
TEKT1	ENST00000338694.2	tektin 1	5	1	0	1	0	2	hsa-miR-484				-0.16	-0.16	N/A
SHISA5	ENST00000296444.2	shisa family member 5	3921	1	0	1	0	0	hsa-miR-3155a				-0.16	-0.16	N/A
DEGS1	ENST00000323699.4	delta(4)-desaturase, sphingolipid 1	1549	2	0	0	2	1	hsa-miR-3155a				-0.16	-0.2	N/A
MED22	ENST00000344469.5	mediator complex subunit 22	43	2	0	2	0	3	hsa-miR-484				-0.16	-0.17	N/A
FAM160B2	ENST00000289921.7	family with sequence similarity 160, member B2	803	1	0	1	0	2	hsa-miR-484				-0.16	-0.23	N/A
TRAF1	ENST00000373887.3	TNF receptor-associated factor 1	5	5	0	2	3	11	hsa-miR-3155a				-0.16	-0.2	N/A
FAF2	ENST00000261942.6	Fas associated factor family member 2	1700	1	1	0	0	2	hsa-miR-3155a				-0.16	-0.2	N/A
CFL1	ENST00000525451.2	cofilin 1 (non-muscle)	341	1	0	1	0	0	hsa-miR-484				-0.16	-0.16	N/A
SREBF2	ENST00000361204.4	sterol regulatory element binding transcription factor 2	1518	1	0	1	0	0	hsa-miR-484				-0.16	-0.16	N/A
SLC23A1	ENST00000353963.3	solute carrier family 23 (ascorbic acid transporter), member 1	19	1	0	0	1	0	hsa-miR-3155a				-0.16	-0.16	N/A
BCAR1	ENST00000162330.5	breast cancer anti-estrogen resistance 1	432	2	0	2	0	3	hsa-miR-484				-0.16	-0.21	N/A
LRRC58	ENST00000295628.3	leucine rich repeat containing 58	940	2	0	1	1	3	hsa-miR-3155a				-0.16	-0.16	N/A
KBTBD13	ENST00000432196.2	kelch repeat and BTB (POZ) domain containing 13	5	1	0	1	0	1	hsa-miR-3155a				-0.16	-0.16	N/A
HEYL	ENST00000372852.3	hairy/enhancer-of-split related with YRPW motif-like	37	6	0	5	1	13	hsa-miR-3155a				-0.16	-0.23	N/A
NRBP2	ENST00000442628.2	nuclear receptor binding protein 2	1011	1	0	1	0	0	hsa-miR-3155a				-0.16	-0.16	N/A
RBPMS2	ENST00000560606.1	RNA binding protein with multiple splicing 2	34	1	0	0	1	0	hsa-miR-3155a				-0.16	-0.16	N/A
SOHLH1	ENST00000298466.5	spermatogenesis and oogenesis specific basic helix-loop-helix 1	5	1	0	1	0	0	hsa-miR-484				-0.16	-0.16	N/A
ABCC4	ENST00000412704.1	ATP-binding cassette, sub-family C (CFTR/MRP), member 4	721	1	0	1	0	0	hsa-miR-3155a				-0.16	-0.16	N/A
WFDC5	ENST00000372789.4	WAP four-disulfide core domain 5	5	1	0	0	1	0	hsa-miR-3155a				-0.16	-0.16	N/A
AC013269.5	ENST00000409259.1	Uncharacterized protein	5	1	0	1	0	0	hsa-miR-484				-0.16	-0.16	N/A
ATP6V0C	ENST00000568562.1	ATPase, H+ transporting, lysosomal 16kDa, V0 subunit c	7064	1	0	0	1	0	hsa-miR-3155a				-0.16	-0.16	N/A
ZKSCAN8	ENST00000330236.6	zinc finger with KRAB and SCAN domains 8	281	1	0	1	0	1	hsa-miR-484				-0.16	-0.17	N/A
MAP3K9	ENST00000554752.2	mitogen-activated protein kinase kinase kinase 9	44	4	0	2	2	4	hsa-miR-3155a				-0.16	-0.19	N/A
TNRC6C	ENST00000335749.4	trinucleotide repeat containing 6C	248	2	0	2	0	0	hsa-miR-3155a				-0.16	-0.17	N/A
C15orf39	ENST00000567617.1	chromosome 15 open reading frame 39	1023	1	0	1	0	2	hsa-miR-484				-0.16	-0.24	N/A
RAC2	ENST00000249071.6	ras-related C3 botulinum toxin substrate 2 (rho family, small GTP binding protein Rac2)	38	1	0	0	1	0	hsa-miR-3155a				-0.16	-0.16	N/A
TTYH1	ENST00000301194.4	tweety family member 1	5	1	0	1	0	2	hsa-miR-3155a				-0.16	-0.16	N/A
USP2	ENST00000455332.2	ubiquitin specific peptidase 2	19	3	0	2	1	0	hsa-miR-484				-0.16	-0.16	N/A
VGLL3	ENST00000398399.2	vestigial like 3 (Drosophila)	187	1	0	1	0	1	hsa-miR-484				-0.16	-0.16	N/A
SOX21	ENST00000376945.2	SRY (sex determining region Y)-box 21	6	1	0	0	1	0	hsa-miR-484				-0.16	-0.18	N/A
MYLK4	ENST00000268446.5	myosin light chain kinase family, member 4	5	1	0	1	0	1	hsa-miR-484				-0.16	-0.16	N/A
ABCB10	ENST00000344517.4	ATP-binding cassette, sub-family B (MDR/TAP), member 10	53	2	0	0	2	0	hsa-miR-3155a				-0.16	-0.17	N/A
LRIG2	ENST00000361127.5	leucine-rich repeats and immunoglobulin-like domains 2	348	1	0	1	0	4	hsa-miR-3155a				-0.16	-0.17	N/A
AC025278.1	ENST00000377296.3	Uncharacterized protein	5	1	0	1	0	1	hsa-miR-484				-0.16	-0.16	N/A
DNAJC16	ENST00000375847.3	DnaJ (Hsp40) homolog, subfamily C, member 16	366	1	0	1	0	1	hsa-miR-484				-0.16	-0.16	N/A
APOL3	ENST00000397293.2	apolipoprotein L, 3	5	1	0	1	0	1	hsa-miR-484				-0.16	-0.17	N/A
RARRES3	ENST00000255688.3	retinoic acid receptor responder (tazarotene induced) 3	60	1	0	0	1	0	hsa-miR-3155a				-0.16	-0.16	N/A
MOGAT2	ENST00000526712.1	monoacylglycerol O-acyltransferase 2	5	1	0	0	1	2	hsa-miR-3155a				-0.16	-0.16	N/A
SV2B	ENST00000394232.1	synaptic vesicle glycoprotein 2B	7	2	0	1	1	4	hsa-miR-484				-0.16	-0.16	N/A
SLC38A7	ENST00000570101.1	solute carrier family 38, member 7	635	2	0	2	0	3	hsa-miR-484				-0.16	-0.16	N/A
INF2	ENST00000392634.4	inverted formin, FH2 and WH2 domain containing	484	2	0	2	0	1	hsa-miR-484				-0.16	-0.18	N/A
ADAP2	ENST00000330889.3	ArfGAP with dual PH domains 2	16	1	0	1	0	3	hsa-miR-484				-0.16	-0.16	N/A
ERLIN2	ENST00000276461.5	ER lipid raft associated 2	887	3	0	2	1	3	hsa-miR-484				-0.16	-0.4	N/A
BRI3BP	ENST00000341446.8	BRI3 binding protein	820	1	0	1	0	2	hsa-miR-3155a				-0.16	-0.18	N/A
PCDH19	ENST00000420881.2	protocadherin 19	7	1	1	0	0	0	hsa-miR-484				-0.16	-0.16	N/A
NAT10	ENST00000257829.3	N-acetyltransferase 10 (GCN5-related)	132	5	1	0	4	1	hsa-miR-3155a				-0.16	-0.28	N/A
FOXS1	ENST00000375978.3	forkhead box S1	9	1	0	1	0	0	hsa-miR-484				-0.16	-0.16	N/A
ERO1LB	ENST00000354619.5	ERO1-like beta (S. cerevisiae)	478	1	0	1	0	0	hsa-miR-484				-0.16	-0.2	N/A
CLIC5	ENST00000339561.6	chloride intracellular channel 5	21	3	0	0	3	3	hsa-miR-3155a				-0.16	-0.19	N/A
RNF166	ENST00000312838.4	ring finger protein 166	1977	1	0	1	0	0	hsa-miR-484				-0.16	-0.16	N/A
IGLL5	ENST00000532223.2	immunoglobulin lambda-like polypeptide 5	5	1	0	1	0	0	hsa-miR-3155a				-0.16	-0.16	N/A
CACHD1	ENST00000371073.2	cache domain containing 1	2071	1	0	0	1	0	hsa-miR-484				-0.16	-0.16	N/A
HSD17B7	ENST00000367917.3	hydroxysteroid (17-beta) dehydrogenase 7	5	1	0	0	1	1	hsa-miR-3155a				-0.16	-0.16	N/A
SNX11	ENST00000393405.2	sorting nexin 11	20	1	1	0	0	1	hsa-miR-3155a				-0.16	-0.2	N/A
CACFD1	ENST00000291722.7	calcium channel flower domain containing 1	1315	1	0	1	0	3	hsa-miR-484				-0.16	-0.16	N/A
DCBLD1	ENST00000338728.5	discoidin, CUB and LCCL domain containing 1	876	1	0	1	0	1	hsa-miR-484				-0.16	-0.16	N/A
ZNF853	ENST00000457543.3	zinc finger protein 853	8	1	0	1	0	0	hsa-miR-484				-0.16	-0.16	N/A
ANK1	ENST00000289734.7	ankyrin 1, erythrocytic	5	3	1	2	0	1	hsa-miR-3155a				-0.16	-0.16	N/A
PHF23	ENST00000320316.3	PHD finger protein 23	1775	1	0	1	0	1	hsa-miR-484				-0.16	-0.28	N/A
CCL22	ENST00000219235.4	chemokine (C-C motif) ligand 22	5	1	0	0	1	3	hsa-miR-3155a				-0.15	-0.15	N/A
SLC5A1	ENST00000266088.4	solute carrier family 5 (sodium/glucose cotransporter), member 1	5	2	0	1	1	0	hsa-miR-484				-0.15	-0.15	N/A
ACAP3	ENST00000354700.5	ArfGAP with coiled-coil, ankyrin repeat and PH domains 3	301	1	0	1	0	0	hsa-miR-484				-0.15	-0.15	N/A
SEMA4F	ENST00000357877.2	sema domain, immunoglobulin domain (Ig), transmembrane domain (TM) and short cytoplasmic domain, (semaphorin) 4F	32	2	0	2	0	3	hsa-miR-484				-0.15	-0.15	N/A
CD96	ENST00000352690.4	CD96 molecule	5	1	0	1	0	0	hsa-miR-484				-0.15	-0.15	N/A
PGBD5	ENST00000391860.1	piggyBac transposable element derived 5	20	1	0	1	0	1	hsa-miR-484				-0.15	-0.15	N/A
ARC	ENST00000356613.2	activity-regulated cytoskeleton-associated protein	5	1	0	1	0	2	hsa-miR-3155a				-0.15	-0.15	N/A
GCAT	ENST00000323205.6	glycine C-acetyltransferase	16	2	0	0	2	0	hsa-miR-3155a				-0.15	-0.19	N/A
LOH12CR1	ENST00000314565.4	loss of heterozygosity, 12, chromosomal region 1	135	2	0	1	1	1	hsa-miR-3155a				-0.15	-0.34	N/A
GRB10	ENST00000398812.2	growth factor receptor-bound protein 10	1382	1	0	1	0	1	hsa-miR-484				-0.15	-0.19	N/A
FLJ00104	ENST00000446344.1	HCG1980662; Uncharacterized protein	60	1	0	1	0	1	hsa-miR-484				-0.15	-0.15	N/A
STARD5	ENST00000302824.6	StAR-related lipid transfer (START) domain containing 5	28	1	0	1	0	2	hsa-miR-484				-0.15	-0.15	N/A
SFT2D2	ENST00000271375.4	SFT2 domain containing 2	97	5	0	2	3	3	hsa-miR-3155a				-0.15	-0.56	N/A
RAB27B	ENST00000262094.5	RAB27B, member RAS oncogene family	5	1	0	1	0	1	hsa-miR-3155a				-0.15	-0.15	N/A
KBTBD12	ENST00000405256.1	kelch repeat and BTB (POZ) domain containing 12	5	2	0	1	1	4	hsa-miR-3155a				-0.15	-0.15	N/A
TCOF1	ENST00000323668.7	Treacher Collins-Franceschetti syndrome 1	325	1	0	1	0	1	hsa-miR-3155a				-0.15	-0.15	N/A
STX16	ENST00000355957.5	syntaxin 16	756	1	0	1	0	2	hsa-miR-3155a				-0.15	-0.2	N/A
MDM4	ENST00000391947.2	Mdm4 p53 binding protein homolog (mouse)	443	3	0	2	1	2	hsa-miR-484				-0.15	-0.17	N/A
MTA3	ENST00000405592.1	metastasis associated 1 family, member 3	194	3	0	3	0	2	hsa-miR-484				-0.15	-0.16	N/A
ZFP30	ENST00000392144.1	ZFP30 zinc finger protein	41	1	1	0	0	1	hsa-miR-3155a				-0.15	-0.23	N/A
C2orf68	ENST00000306336.5	chromosome 2 open reading frame 68	565	2	0	0	2	2	hsa-miR-3155a				-0.15	-0.17	N/A
CD3EAP	ENST00000309424.3	CD3e molecule, epsilon associated protein	213	1	0	1	0	0	hsa-miR-3155a				-0.15	-0.15	N/A
PRSS8	ENST00000317508.6	protease, serine, 8	5	1	0	1	0	0	hsa-miR-484				-0.15	-0.15	N/A
CTDP1	ENST00000075430.7	CTD (carboxy-terminal domain, RNA polymerase II, polypeptide A) phosphatase, subunit 1	63	1	0	0	1	1	hsa-miR-484				-0.15	-0.15	N/A
TRPC4AP	ENST00000451813.2	transient receptor potential cation channel, subfamily C, member 4 associated protein	242	1	0	1	0	1	hsa-miR-3155a				-0.15	-0.15	N/A
IL18	ENST00000280357.7	interleukin 18 (interferon-gamma-inducing factor)	5	1	0	0	1	1	hsa-miR-3155a				-0.15	-0.15	N/A
RIMS4	ENST00000372851.3	regulating synaptic membrane exocytosis 4	30	4	0	3	1	5	hsa-miR-484				-0.15	-0.15	N/A
TMED2	ENST00000262225.3	transmembrane emp24 domain trafficking protein 2	3025	1	0	0	1	0	hsa-miR-3155a				-0.15	-0.15	N/A
DRAM1	ENST00000258534.8	DNA-damage regulated autophagy modulator 1	4884	1	0	1	0	0	hsa-miR-484				-0.15	-0.17	N/A
ENOSF1	ENST00000383578.3	enolase superfamily member 1	95	2	0	1	1	2	hsa-miR-484				-0.15	-0.23	N/A
ATF3	ENST00000366983.1	activating transcription factor 3	2704	1	0	1	0	0	hsa-miR-3155a				-0.15	-0.15	N/A
HCCS	ENST00000321143.4	holocytochrome c synthase	1615	2	0	0	2	1	hsa-miR-3155a				-0.15	-0.26	N/A
POLR2H	ENST00000456318.1	polymerase (RNA) II (DNA directed) polypeptide H	3413	1	0	0	1	0	hsa-miR-3155a				-0.15	-0.15	N/A
MDFI	ENST00000373050.4	MyoD family inhibitor	14	2	0	1	1	1	hsa-miR-484				-0.15	-0.22	N/A
IKZF3	ENST00000346872.3	IKAROS family zinc finger 3 (Aiolos)	7	5	1	1	3	6	hsa-miR-3155a				-0.15	-0.56	N/A
C9orf85	ENST00000486911.2	chromosome 9 open reading frame 85	57	1	0	0	1	1	hsa-miR-3155a				-0.15	-0.15	N/A
GSTM1	ENST00000309851.5	glutathione S-transferase mu 1	5	1	0	0	1	1	hsa-miR-3155a				-0.15	-0.15	N/A
IFT140	ENST00000361339.5	intraflagellar transport 140 homolog (Chlamydomonas)	27	1	0	0	1	0	hsa-miR-3155a				-0.15	-0.15	N/A
SYNGR4	ENST00000601610.1	synaptogyrin 4	7	1	0	0	1	0	hsa-miR-3155a				-0.15	-0.15	N/A
RAB1B	ENST00000311481.6	RAB1B, member RAS oncogene family	5	1	0	1	0	0	hsa-miR-484				-0.15	-0.15	N/A
TCTE1	ENST00000371505.4	t-complex-associated-testis-expressed 1	34	1	0	1	0	0	hsa-miR-484				-0.15	-0.15	N/A
GPR162	ENST00000428545.2	G protein-coupled receptor 162	8	1	0	0	1	0	hsa-miR-484				-0.15	-0.15	N/A
WNT7A	ENST00000285018.4	wingless-type MMTV integration site family, member 7A	5	1	0	1	0	1	hsa-miR-3155a				-0.15	-0.15	N/A
PHOX2A	ENST00000298231.5	paired-like homeobox 2a	5	1	0	1	0	0	hsa-miR-484				-0.15	-0.15	N/A
KDM4C	ENST00000381309.3	lysine (K)-specific demethylase 4C	160	1	0	0	1	0	hsa-miR-3155a				-0.15	-0.17	N/A
ARL6IP4	ENST00000392435.2	ADP-ribosylation-like factor 6 interacting protein 4	1797	1	0	0	1	2	hsa-miR-3155a				-0.15	-0.15	N/A
ABCE1	ENST00000296577.4	ATP-binding cassette, sub-family E (OABP), member 1	787	1	0	1	0	0	hsa-miR-484				-0.15	-0.15	N/A
THEM4	ENST00000368814.3	thioesterase superfamily member 4	262	2	0	2	0	2	hsa-miR-3155a				-0.15	-0.27	N/A
ONECUT2	ENST00000491143.2	one cut homeobox 2	847	4	0	1	3	1	hsa-miR-484				-0.15	-0.16	N/A
EGR3	ENST00000519492.1	early growth response 3	21	2	0	1	1	1	hsa-miR-3155a				-0.15	-0.2	N/A
BCAP29	ENST00000005259.4	B-cell receptor-associated protein 29	326	2	0	0	2	1	hsa-miR-484				-0.15	-0.18	N/A
CEACAM3	ENST00000221999.4	carcinoembryonic antigen-related cell adhesion molecule 3	5	1	0	0	1	1	hsa-miR-484				-0.15	-0.15	N/A
DES	ENST00000373960.3	desmin	5	1	0	1	0	0	hsa-miR-484				-0.15	-0.15	N/A
MEX3B	ENST00000558133.1	mex-3 RNA binding family member B	1401	1	0	1	0	1	hsa-miR-484				-0.15	-0.15	N/A
GINS3	ENST00000318129.5	GINS complex subunit 3 (Psf3 homolog)	262	1	0	0	1	1	hsa-miR-3155a				-0.15	-0.15	N/A
MUC3A	ENST00000319509.7	mucin 3A, cell surface associated	20	1	0	1	0	1	hsa-miR-3155a				-0.15	-0.2	N/A
GSTO2	ENST00000369707.2	glutathione S-transferase omega 2	97	2	0	2	0	7	hsa-miR-484				-0.15	-0.29	N/A
MBNL3	ENST00000370839.3	muscleblind-like splicing regulator 3	593	4	1	2	1	1	hsa-miR-484				-0.15	-0.2	N/A
NR5A1	ENST00000373588.4	nuclear receptor subfamily 5, group A, member 1	5	1	0	1	0	1	hsa-miR-484				-0.15	-0.15	N/A
BTBD19	ENST00000453418.1	BTB (POZ) domain containing 19	61	1	0	1	0	2	hsa-miR-3155a				-0.15	-0.16	N/A
SLCO1B3	ENST00000261196.2	solute carrier organic anion transporter family, member 1B3	119	1	0	0	1	2	hsa-miR-484				-0.15	-0.15	N/A
CCDC115	ENST00000437688.2	coiled-coil domain containing 115	329	1	0	1	0	0	hsa-miR-484				-0.15	-0.15	N/A
SLC8A3	ENST00000356921.2	solute carrier family 8 (sodium/calcium exchanger), member 3	5	1	0	1	0	0	hsa-miR-3155a				-0.15	-0.15	N/A
RNASEH1	ENST00000315212.3	ribonuclease H1	212	2	0	1	1	4	hsa-miR-3155a				-0.15	-0.21	N/A
CLIC6	ENST00000360731.3	chloride intracellular channel 6	16	1	0	1	0	0	hsa-miR-3155a				-0.15	-0.31	N/A
HPCAL1	ENST00000381765.3	hippocalcin-like 1	233	1	0	1	0	1	hsa-miR-484				-0.15	-0.2	N/A
UBN2	ENST00000473989.3	ubinuclein 2	238	2	0	1	1	1	hsa-miR-484				-0.15	-0.15	N/A
JPH2	ENST00000372980.3	junctophilin 2	76	3	1	2	0	5	hsa-miR-484				-0.15	-0.19	N/A
ANXA6	ENST00000354546.5	annexin A6	10462	2	0	1	1	2	hsa-miR-3155a				-0.15	-0.24	N/A
THEM6	ENST00000336138.3	thioesterase superfamily member 6	1500	2	0	1	1	1	hsa-miR-484				-0.15	-0.15	N/A
TRIM2	ENST00000338700.5	tripartite motif containing 2	22	1	0	1	0	0	hsa-miR-3155a				-0.15	-0.15	N/A
FSCN1	ENST00000382361.3	fascin homolog 1, actin-bundling protein (Strongylocentrotus purpuratus)	192	1	0	0	1	3	hsa-miR-3155a				-0.15	-0.15	N/A
ACTL8	ENST00000375406.1	actin-like 8	5	1	0	1	0	0	hsa-miR-484				-0.15	-0.15	N/A
TIRAP	ENST00000392679.1	toll-interleukin 1 receptor (TIR) domain containing adaptor protein	82	3	0	2	1	7	hsa-miR-3155a				-0.15	-0.29	N/A
PRPF4	ENST00000374199.4	pre-mRNA processing factor 4	2735	1	0	1	0	5	hsa-miR-484				-0.15	-0.15	N/A
LASP1	ENST00000318008.6	LIM and SH3 protein 1	552	1	1	0	0	2	hsa-miR-484				-0.15	-0.15	N/A
THEMIS2	ENST00000373925.1	thymocyte selection associated family member 2	41	1	0	0	1	0	hsa-miR-3155a				-0.15	-0.15	N/A
APOL2	ENST00000358502.5	apolipoprotein L, 2	12	1	0	1	0	0	hsa-miR-3155a				-0.15	-0.15	N/A
C1QTNF1	ENST00000392445.2	C1q and tumor necrosis factor related protein 1	74	1	0	0	1	1	hsa-miR-3155a				-0.15	-0.15	N/A
UNC13B	ENST00000378495.3	unc-13 homolog B (C. elegans)	1019	2	0	2	0	0	hsa-miR-484				-0.15	-0.15	N/A
SMCO1	ENST00000397537.2	single-pass membrane protein with coiled-coil domains 1	5	1	0	0	1	1	hsa-miR-484				-0.15	-0.15	N/A
PCID2	ENST00000337344.4	PCI domain containing 2	508	1	0	0	1	0	hsa-miR-3155a				-0.15	-0.15	N/A
TMEM164	ENST00000372073.1	transmembrane protein 164	711	1	0	1	0	2	hsa-miR-3155a				-0.15	-0.16	N/A
AL590822.1	ENST00000545087.1	Uncharacterized protein	5	1	0	1	0	2	hsa-miR-3155a				-0.15	-0.15	N/A
SCRT2	ENST00000246104.6	scratch homolog 2, zinc finger protein (Drosophila)	5	1	0	1	0	0	hsa-miR-3155a				-0.15	-0.15	N/A
C1orf220	ENST00000319387.2	chromosome 1 open reading frame 220	5	2	0	1	1	2	hsa-miR-3155a				-0.15	-0.15	N/A
RAD51B	ENST00000487861.1	RAD51 paralog B	20	1	0	1	0	0	hsa-miR-484				-0.15	-0.2	N/A
FAM83F	ENST00000333407.6	family with sequence similarity 83, member F	5	6	0	6	0	8	hsa-miR-3155a				-0.15	-0.15	N/A
FKBP14	ENST00000222803.5	FK506 binding protein 14, 22 kDa	939	2	0	1	1	6	hsa-miR-484				-0.15	-0.18	N/A
CYP11B1	ENST00000292427.4	cytochrome P450, family 11, subfamily B, polypeptide 1	5	1	0	0	1	2	hsa-miR-3155a				-0.15	-0.17	N/A
TRIM71	ENST00000383763.5	tripartite motif containing 71, E3 ubiquitin protein ligase	67	1	0	1	0	3	hsa-miR-484				-0.15	-0.15	N/A
NPY2R	ENST00000506608.1	neuropeptide Y receptor Y2	5	1	0	1	0	0	hsa-miR-484				-0.15	-0.15	N/A
EHD4	ENST00000220325.4	EH-domain containing 4	515	1	0	0	1	1	hsa-miR-3155a				-0.15	-0.15	N/A
CTDSP2	ENST00000398073.2	CTD (carboxy-terminal domain, RNA polymerase II, polypeptide A) small phosphatase 2	991	2	0	1	1	0	hsa-miR-484				-0.15	-0.15	N/A
LBH	ENST00000406087.1	limb bud and heart development	1956	1	0	1	0	1	hsa-miR-484				-0.15	-0.15	N/A
PTOV1	ENST00000391842.1	prostate tumor overexpressed 1	9	1	0	1	0	0	hsa-miR-484				-0.15	-0.15	N/A
PABPN1L	ENST00000419291.2	poly(A) binding protein, nuclear 1-like (cytoplasmic)	5	1	0	1	0	0	hsa-miR-484				-0.15	-0.15	N/A
TMEM86B	ENST00000327042.4	transmembrane protein 86B	2783	1	0	0	1	2	hsa-miR-3155a				-0.15	-0.15	N/A
CACNA1D	ENST00000288139.4	calcium channel, voltage-dependent, L type, alpha 1D subunit	5	2	0	1	1	1	hsa-miR-3155a				-0.15	-0.16	N/A
NISCH	ENST00000345716.4	nischarin	120	1	0	0	1	1	hsa-miR-3155a				-0.15	-0.15	N/A
ZSCAN30	ENST00000333206.5	zinc finger and SCAN domain containing 30	274	1	0	1	0	1	hsa-miR-484				-0.15	-0.15	N/A
KRT8	ENST00000552551.1	keratin 8	13	1	0	1	0	0	hsa-miR-3155a				-0.14	-0.14	N/A
TRH	ENST00000302649.3	thyrotropin-releasing hormone	5	1	0	0	1	0	hsa-miR-3155a				-0.14	-0.14	N/A
APCDD1L	ENST00000371149.3	adenomatosis polyposis coli down-regulated 1-like	21	1	0	0	1	2	hsa-miR-3155a				-0.14	-0.14	N/A
GABBR2	ENST00000259455.2	gamma-aminobutyric acid (GABA) B receptor, 2	214	1	0	1	0	0	hsa-miR-484				-0.14	-0.14	N/A
TRIM33	ENST00000358465.2	tripartite motif containing 33	201	1	0	1	0	1	hsa-miR-3155a				-0.14	-0.14	N/A
KIAA1715	ENST00000272748.4	KIAA1715	858	6	1	3	2	3	hsa-miR-484				-0.14	-0.36	N/A
EPB41L4A	ENST00000261486.5	erythrocyte membrane protein band 4.1 like 4A	103	1	1	0	0	1	hsa-miR-3155a				-0.14	-0.17	N/A
PTRF	ENST00000357037.5	polymerase I and transcript release factor	987	2	0	1	1	2	hsa-miR-484				-0.14	-0.15	N/A
IRF5	ENST00000402030.2	interferon regulatory factor 5	7	1	0	1	0	1	hsa-miR-484				-0.14	-0.19	N/A
TSPYL1	ENST00000368608.3	TSPY-like 1	2195	2	0	2	0	3	hsa-miR-484				-0.14	-0.26	N/A
FAM129B	ENST00000373314.3	family with sequence similarity 129, member B	516	1	1	0	0	1	hsa-miR-484				-0.14	-0.14	N/A
ZNF101	ENST00000592502.1	zinc finger protein 101	409	2	0	1	1	6	hsa-miR-484				-0.14	-0.14	N/A
ATP2A3	ENST00000309890.7	ATPase, Ca++ transporting, ubiquitous	40	1	0	1	0	2	hsa-miR-484				-0.14	-0.14	N/A
CATSPER4	ENST00000456354.2	cation channel, sperm associated 4	5	1	0	1	0	0	hsa-miR-484				-0.14	-0.14	N/A
ARL16	ENST00000397498.4	ADP-ribosylation factor-like 16	37	1	0	0	1	0	hsa-miR-484				-0.14	-0.14	N/A
NFE2L1	ENST00000585291.1	nuclear factor, erythroid 2-like 1	1605	1	0	1	0	1	hsa-miR-3155a				-0.14	-0.16	N/A
ISM2	ENST00000493585.1	isthmin 2	7	1	0	1	0	1	hsa-miR-3155a				-0.14	-0.14	N/A
REG3G	ENST00000393897.2	regenerating islet-derived 3 gamma	5	1	0	0	1	0	hsa-miR-484				-0.14	-0.14	N/A
DDX19A	ENST00000302243.7	DEAD (Asp-Glu-Ala-Asp) box polypeptide 19A	148	1	0	1	0	2	hsa-miR-484				-0.14	-0.18	N/A
PAGR1	ENST00000609618.1	PAXIP1-associated glutamate-rich protein 1	2452	3	0	1	2	1	hsa-miR-3155a				-0.14	-0.16	N/A
LPIN3	ENST00000373257.3	lipin 3	108	1	0	1	0	0	hsa-miR-484				-0.14	-0.14	N/A
ZBED6CL	ENST00000343855.4	ZBED6 C-terminal like	270	1	0	1	0	0	hsa-miR-484				-0.14	-0.14	N/A
CLK3	ENST00000348245.3	CDC-like kinase 3	127	1	0	1	0	0	hsa-miR-484				-0.14	-0.14	N/A
MOGS	ENST00000409065.1	mannosyl-oligosaccharide glucosidase	184	1	0	1	0	0	hsa-miR-484				-0.14	-0.15	N/A
COBLL1	ENST00000375458.2	cordon-bleu WH2 repeat protein-like 1	70	1	0	1	0	1	hsa-miR-484				-0.14	-0.17	N/A
ZNF70	ENST00000341976.3	zinc finger protein 70	99	1	0	1	0	9	hsa-miR-3155a				-0.14	-0.27	N/A
ANKRD17	ENST00000358602.4	ankyrin repeat domain 17	1334	1	0	0	1	1	hsa-miR-484				-0.14	-0.27	N/A
KIF26A	ENST00000315264.7	kinesin family member 26A	494	1	0	1	0	0	hsa-miR-484				-0.14	-0.15	N/A
RPP14	ENST00000445193.3	ribonuclease P/MRP 14kDa subunit	1612	2	0	0	2	7	hsa-miR-3155a				-0.14	-0.23	N/A
CCDC127	ENST00000296824.3	coiled-coil domain containing 127	615	4	1	3	0	7	hsa-miR-484				-0.14	-0.35	N/A
AQP9	ENST00000219919.4	aquaporin 9	5	1	0	0	1	0	hsa-miR-3155a				-0.14	-0.14	N/A
ZNF490	ENST00000311437.6	zinc finger protein 490	97	1	0	1	0	0	hsa-miR-484				-0.14	-0.14	N/A
AL031666.2	ENST00000599904.1	HCG2018772; Uncharacterized protein; cDNA FLJ31609 fis, clone NT2RI2002852	5	1	0	1	0	1	hsa-miR-484				-0.14	-0.14	N/A
SARM1	ENST00000457710.3	sterile alpha and TIR motif containing 1	130	2	0	0	2	3	hsa-miR-3155a				-0.14	-0.26	N/A
SMIM7	ENST00000487416.2	small integral membrane protein 7	1144	1	1	0	0	2	hsa-miR-3155a				-0.14	-0.71	N/A
NUDT3	ENST00000607016.1	nudix (nucleoside diphosphate linked moiety X)-type motif 3	190	5	0	2	3	2	hsa-miR-3155a				-0.14	-0.37	N/A
FAM173B	ENST00000280330.8	family with sequence similarity 173, member B	257	3	0	0	3	1	hsa-miR-3155a				-0.14	-0.34	N/A
PLEKHB2	ENST00000438882.2	pleckstrin homology domain containing, family B (evectins) member 2	1358	1	0	0	1	3	hsa-miR-3155a				-0.14	-0.15	N/A
SAMD8	ENST00000372687.4	sterile alpha motif domain containing 8	100	3	1	0	2	3	hsa-miR-3155a				-0.14	-0.24	N/A
MPLKIP	ENST00000306984.6	M-phase specific PLK1 interacting protein	32	3	1	1	1	5	hsa-miR-484				-0.14	-0.32	N/A
RNF144A	ENST00000320892.6	ring finger protein 144A	124	1	0	1	0	1	hsa-miR-484				-0.14	-0.15	N/A
C6orf47	ENST00000375911.1	chromosome 6 open reading frame 47	38	1	0	1	0	1	hsa-miR-484				-0.14	-0.17	N/A
FMNL1	ENST00000331495.3	formin-like 1	33	1	0	1	0	0	hsa-miR-484				-0.14	-0.14	N/A
CDYL	ENST00000343762.5	chromodomain protein, Y-like	24	1	0	0	1	0	hsa-miR-3155a				-0.14	-0.14	N/A
UBE2Z	ENST00000360943.5	ubiquitin-conjugating enzyme E2Z	3688	1	0	0	1	2	hsa-miR-3155a				-0.14	-0.14	N/A
CX3CR1	ENST00000399220.2	chemokine (C-X3-C motif) receptor 1	17	1	0	1	0	1	hsa-miR-484				-0.14	-0.14	N/A
GPATCH3	ENST00000361720.5	G patch domain containing 3	11	1	0	1	0	0	hsa-miR-484				-0.14	-0.14	N/A
TIMM44	ENST00000270538.3	translocase of inner mitochondrial membrane 44 homolog (yeast)	417	1	0	0	1	0	hsa-miR-3155a				-0.14	-0.14	N/A
TMX2	ENST00000378312.4	thioredoxin-related transmembrane protein 2	1344	1	0	0	1	0	hsa-miR-3155a				-0.14	-0.14	N/A
EPT1	ENST00000260585.7	ethanolaminephosphotransferase 1 (CDP-ethanolamine-specific)	449	2	1	1	0	1	hsa-miR-484				-0.14	-0.17	N/A
RP11-10A14.4	ENST00000518496.1	Uncharacterized protein	9	1	0	1	0	2	hsa-miR-484				-0.14	-0.28	N/A
VAMP2	ENST00000404970.3	vesicle-associated membrane protein 2 (synaptobrevin 2)	1840	1	0	1	0	1	hsa-miR-484				-0.14	-0.14	N/A
TGFBR1	ENST00000374994.4	transforming growth factor, beta receptor 1	249	1	0	1	0	1	hsa-miR-484				-0.14	-0.16	N/A
FEM1A	ENST00000269856.3	fem-1 homolog a (C. elegans)	57	4	0	2	2	12	hsa-miR-3155a				-0.14	-0.23	N/A
SLC16A1	ENST00000369626.3	solute carrier family 16 (monocarboxylate transporter), member 1	707	1	0	0	1	1	hsa-miR-3155a				-0.14	-0.14	N/A
RIN3	ENST00000216487.7	Ras and Rab interactor 3	38	1	0	1	0	0	hsa-miR-3155a				-0.14	-0.14	N/A
TSPAN33	ENST00000289407.4	tetraspanin 33	237	2*	0	1	0	0	hsa-miR-484				-0.14	-0.14	N/A
STRN4	ENST00000263280.6	striatin, calmodulin binding protein 4	1039	1	0	1	0	1	hsa-miR-3155a				-0.14	-0.14	N/A
MYADML2	ENST00000409745.2	myeloid-associated differentiation marker-like 2	5	1	0	1	0	1	hsa-miR-484				-0.14	-0.14	N/A
TRAIP	ENST00000331456.2	TRAF interacting protein	5	1	0	0	1	1	hsa-miR-3155a				-0.14	-0.14	N/A
AC016559.1	ENST00000594347.1	Uncharacterized protein	15	1	0	1	0	1	hsa-miR-484				-0.14	-0.14	N/A
RASD2	ENST00000216127.4	RASD family, member 2	10	1	0	1	0	0	hsa-miR-3155a				-0.14	-0.14	N/A
OPRL1	ENST00000336866.2	opiate receptor-like 1	12	2	0	2	0	0	hsa-miR-484				-0.14	-0.14	N/A
SH3BGRL	ENST00000373212.5	SH3 domain binding glutamic acid-rich protein like	2034	1	0	0	1	0	hsa-miR-3155a				-0.14	-0.16	N/A
MYH7	ENST00000355349.3	myosin, heavy chain 7, cardiac muscle, beta	5	1	0	1	0	0	hsa-miR-3155a				-0.14	-0.14	N/A
GPR63	ENST00000229955.3	G protein-coupled receptor 63	5	1	0	1	0	0	hsa-miR-484				-0.14	-0.14	N/A
MOB3A	ENST00000357066.3	MOB kinase activator 3A	13	1	0	0	1	0	hsa-miR-3155a				-0.14	-0.14	N/A
PALD1	ENST00000263563.6	phosphatase domain containing, paladin 1	108	2	0	1	1	2	hsa-miR-484				-0.14	-0.14	N/A
SLC30A2	ENST00000374278.3	solute carrier family 30 (zinc transporter), member 2	5	1	1	0	0	3	hsa-miR-3155a				-0.14	-0.14	N/A
OAS2	ENST00000392583.2	2'-5'-oligoadenylate synthetase 2, 69/71kDa	5	1	0	1	0	1	hsa-miR-3155a				-0.14	-0.14	N/A
ALG10	ENST00000266483.2	ALG10, alpha-1,2-glucosyltransferase	13	1	0	0	1	0	hsa-miR-3155a				-0.14	-0.14	N/A
KCNK3	ENST00000302909.3	potassium channel, subfamily K, member 3	19	2	0	1	1	3	hsa-miR-484				-0.14	-0.14	N/A
C7orf43	ENST00000394035.2	chromosome 7 open reading frame 43	5436	1	0	0	1	0	hsa-miR-3155a				-0.14	-0.14	N/A
HDAC4	ENST00000345617.3	histone deacetylase 4	48	3	0	3	0	0	hsa-miR-484				-0.14	-0.15	N/A
C21orf90	ENST00000354333.5	chromosome 21 open reading frame 90	26	1	0	1	0	2	hsa-miR-3155a				-0.14	-0.27	N/A
MBD3	ENST00000590550.2	methyl-CpG binding domain protein 3	393	2	0	1	1	2	hsa-miR-484				-0.14	-0.17	N/A
TMEM183A	ENST00000367242.3	transmembrane protein 183A	241	1	0	1	0	1	hsa-miR-3155a				-0.14	-0.17	N/A
UBXN10	ENST00000375099.3	UBX domain protein 10	5	2	0	0	2	2	hsa-miR-484				-0.14	-0.14	N/A
DACH2	ENST00000373131.1	dachshund homolog 2 (Drosophila)	5	1	0	0	1	0	hsa-miR-3155a				-0.14	-0.14	N/A
YME1L1	ENST00000326799.3	YME1-like 1 ATPase	477	1	0	1	0	6	hsa-miR-484				-0.14	-0.19	N/A
RRP12	ENST00000370992.4	ribosomal RNA processing 12 homolog (S. cerevisiae)	177	1	0	1	0	0	hsa-miR-484				-0.14	-0.14	N/A
NRK	ENST00000243300.9	Nik related kinase	5	2	1	0	1	1	hsa-miR-3155a				-0.14	-0.14	N/A
FAM115C	ENST00000441159.2	family with sequence similarity 115, member C	5	2	1	0	1	0	hsa-miR-3155a				-0.14	-0.14	N/A
PCBP3	ENST00000400314.1	poly(rC) binding protein 3	10	1	0	1	0	0	hsa-miR-484				-0.14	-0.14	N/A
TCEANC2	ENST00000234827.1	transcription elongation factor A (SII) N-terminal and central domain containing 2	78	3	1	2	0	3	hsa-miR-484				-0.14	-0.29	N/A
FRMD5	ENST00000484674.1	FERM domain containing 5	161	1	1	0	0	0	hsa-miR-3155a				-0.14	-0.38	N/A
CRTC1	ENST00000338797.6	CREB regulated transcription coactivator 1	322	2	0	2	0	1	hsa-miR-484				-0.14	-0.14	N/A
FAM64A	ENST00000570337.2	family with sequence similarity 64, member A	392	1	0	0	1	0	hsa-miR-3155a				-0.14	-0.14	N/A
C11orf82	ENST00000528759.1	chromosome 11 open reading frame 82	579	1	0	0	1	0	hsa-miR-3155a				-0.14	-0.14	N/A
NDUFA11	ENST00000592634.1	NADH dehydrogenase (ubiquinone) 1 alpha subcomplex, 11, 14.7kDa	32826	1	0	1	0	2	hsa-miR-484				-0.14	-0.14	N/A
MAT1A	ENST00000372213.3	methionine adenosyltransferase I, alpha	19	2	0	1	1	3	hsa-miR-3155a				-0.14	-0.15	N/A
PKNOX2	ENST00000298282.9	PBX/knotted 1 homeobox 2	46	1	0	1	0	2	hsa-miR-3155a				-0.14	-0.14	N/A
PRRT4	ENST00000489835.2	proline-rich transmembrane protein 4	5	1	0	1	0	0	hsa-miR-3155a				-0.14	-0.14	N/A
BCL2L1	ENST00000376062.2	BCL2-like 1	7726	1	0	1	0	2	hsa-miR-484				-0.14	-0.14	N/A
ANKRD36	ENST00000357042.4	ankyrin repeat domain 36	5	1	0	0	1	1	hsa-miR-3155a				-0.14	-0.14	N/A
MCC	ENST00000302475.4	mutated in colorectal cancers	115	1	0	1	0	0	hsa-miR-484				-0.14	-0.16	N/A
TSPAN14	ENST00000429989.3	tetraspanin 14	239	5	1	2	2	11	hsa-miR-3155a				-0.14	-0.31	N/A
LSM10	ENST00000315732.2	LSM10, U7 small nuclear RNA associated	1508	1	0	0	1	6	hsa-miR-3155a				-0.14	-0.17	N/A
LRCH3	ENST00000438796.2	leucine-rich repeats and calponin homology (CH) domain containing 3	399	2	0	1	1	5	hsa-miR-484				-0.14	-0.3	N/A
UBE2W	ENST00000517608.1	ubiquitin-conjugating enzyme E2W (putative)	102	2	0	0	2	1	hsa-miR-3155a				-0.14	-0.16	N/A
KIF13A	ENST00000378814.5	kinesin family member 13A	725	1	0	1	0	0	hsa-miR-484				-0.14	-0.14	N/A
VWA7	ENST00000375686.3	von Willebrand factor A domain containing 7	53	1	0	0	1	0	hsa-miR-3155a				-0.14	-0.15	N/A
PRDM10	ENST00000358825.5	PR domain containing 10	68	1	0	1	0	0	hsa-miR-484				-0.14	-0.14	N/A
SLC22A11	ENST00000301891.4	solute carrier family 22 (organic anion/urate transporter), member 11	7	1	0	1	0	0	hsa-miR-484				-0.14	-0.14	N/A
DRD2	ENST00000355319.2	dopamine receptor D2	5	1	1	0	0	2	hsa-miR-3155a				-0.14	-0.14	N/A
C9orf69	ENST00000561457.1	chromosome 9 open reading frame 69	134	1	0	1	0	4	hsa-miR-484				-0.14	-0.14	N/A
DLST	ENST00000334220.4	dihydrolipoamide S-succinyltransferase (E2 component of 2-oxo-glutarate complex)	64	1	0	1	0	1	hsa-miR-484				-0.14	-0.14	N/A
SLC46A2	ENST00000374228.4	solute carrier family 46, member 2	5	2	0	1	1	0	hsa-miR-3155a				-0.14	-0.14	N/A
FAM203B	ENST00000377406.4	family with sequence similarity 203, member B	5	1	0	1	0	0	hsa-miR-484				-0.14	-0.14	N/A
ZNF799	ENST00000419318.1	zinc finger protein 799	17	2	1	0	1	1	hsa-miR-3155a				-0.14	-0.2	N/A
IKZF1	ENST00000331340.3	IKAROS family zinc finger 1 (Ikaros)	11	1	0	0	1	2	hsa-miR-3155a				-0.14	-0.14	N/A
CXorf36	ENST00000398000.2	chromosome X open reading frame 36	5	1	0	1	0	2	hsa-miR-3155a				-0.14	-0.14	N/A
SLC52A1	ENST00000512825.2	solute carrier family 52 (riboflavin transporter), member 1	5	1	0	1	0	0	hsa-miR-484				-0.14	-0.14	N/A
RPL37	ENST00000274242.5	ribosomal protein L37	1785	3	0	2	1	5	hsa-miR-484				-0.14	-0.16	N/A
ZNF350	ENST00000243644.4	zinc finger protein 350	13	1	0	0	1	0	hsa-miR-484				-0.14	-0.14	N/A
MAP3K3	ENST00000361357.3	mitogen-activated protein kinase kinase kinase 3	144	2	0	1	1	2	hsa-miR-484				-0.14	-0.14	N/A
FKBP10	ENST00000321562.4	FK506 binding protein 10, 65 kDa	527	1	0	1	0	0	hsa-miR-484				-0.14	-0.14	N/A
RWDD2A	ENST00000369724.4	RWD domain containing 2A	286	2	1	0	1	0	hsa-miR-3155a				-0.13	-0.16	N/A
MID2	ENST00000262843.6	midline 2	194	1	0	1	0	0	hsa-miR-3155a				-0.13	-0.17	N/A
SYT6	ENST00000607941.1	synaptotagmin VI	5	1	0	0	1	1	hsa-miR-3155a				-0.13	-0.14	N/A
SBSPON	ENST00000297354.6	somatomedin B and thrombospondin, type 1 domain containing	8	2	0	0	2	0	hsa-miR-3155a				-0.13	-0.17	N/A
TRPV3	ENST00000301365.4	transient receptor potential cation channel, subfamily V, member 3	13	3	0	1	2	1	hsa-miR-3155a				-0.13	-0.17	N/A
ABHD15	ENST00000307201.4	abhydrolase domain containing 15	240	3	0	2	1	4	hsa-miR-3155a				-0.13	-0.21	N/A
SERPIND1	ENST00000215727.5	serpin peptidase inhibitor, clade D (heparin cofactor), member 1	278	1	0	0	1	0	hsa-miR-3155a				-0.13	-0.14	N/A
EIF4A2	ENST00000323963.5	eukaryotic translation initiation factor 4A2	304	1	0	0	1	0	hsa-miR-3155a				-0.13	-0.14	N/A
HOMER1	ENST00000508576.1	homer homolog 1 (Drosophila)	394	1	0	0	1	1	hsa-miR-484				-0.13	-0.15	N/A
TMEM239	ENST00000361033.1	transmembrane protein 239	5	1	0	1	0	0	hsa-miR-484				-0.13	-0.13	N/A
KIF21B	ENST00000332129.2	kinesin family member 21B	12	3	1	2	0	2	hsa-miR-3155a				-0.13	-0.13	N/A
PRRG3	ENST00000370353.3	proline rich Gla (G-carboxyglutamic acid) 3 (transmembrane)	5	3	0	1	2	0	hsa-miR-3155a				-0.13	-0.13	N/A
IQCG	ENST00000265239.6	IQ motif containing G	22	1	0	0	1	0	hsa-miR-3155a				-0.13	-0.13	N/A
PIKFYVE	ENST00000264380.4	phosphoinositide kinase, FYVE finger containing	107	1	1	0	0	2	hsa-miR-3155a				-0.13	-0.14	N/A
INIP	ENST00000374242.4	INTS3 and NABP interacting protein	423	1	0	1	0	2	hsa-miR-484				-0.13	-0.15	N/A
ZNF678	ENST00000343776.5	zinc finger protein 678	89	1	0	1	0	3	hsa-miR-484				-0.13	-0.17	N/A
ALS2CL	ENST00000318962.4	ALS2 C-terminal like	201	4	0	2	2	3	hsa-miR-3155a				-0.13	-0.3	N/A
DTX3L	ENST00000296161.4	deltex 3-like (Drosophila)	319	2	1	0	1	0	hsa-miR-3155a				-0.13	-0.14	N/A
GLRX3	ENST00000368644.1	glutaredoxin 3	213	2	0	2	0	2	hsa-miR-484				-0.13	-0.27	N/A
RAB3D	ENST00000222120.3	RAB3D, member RAS oncogene family	111	3	0	2	1	1	hsa-miR-484				-0.13	-0.14	N/A
PSMB8	ENST00000395339.3	proteasome (prosome, macropain) subunit, beta type, 8	18	1	0	0	1	0	hsa-miR-484				-0.13	-0.13	N/A
CIITA	ENST00000324288.8	class II, major histocompatibility complex, transactivator	5	1	0	1	0	2	hsa-miR-484				-0.13	-0.13	N/A
GPR155	ENST00000392552.2	G protein-coupled receptor 155	11	4	0	1	3	3	hsa-miR-3155a				-0.13	-0.13	N/A
NABP2	ENST00000267023.4	nucleic acid binding protein 2	42	1	0	0	1	1	hsa-miR-484				-0.13	-0.13	N/A
PRTG	ENST00000561292.1	protogenin	86	1	0	0	1	0	hsa-miR-3155a				-0.13	-0.13	N/A
CHRNB3	ENST00000289957.2	cholinergic receptor, nicotinic, beta 3 (neuronal)	5	1	0	1	0	0	hsa-miR-484				-0.13	-0.13	N/A
RNF157	ENST00000269391.6	ring finger protein 157	163	2	0	1	1	2	hsa-miR-484				-0.13	-0.14	N/A
AGO1	ENST00000373204.4	argonaute RISC catalytic component 1	402	4	1	2	1	1	hsa-miR-3155a				-0.13	-0.2	N/A
MAN1B1	ENST00000371589.4	mannosidase, alpha, class 1B, member 1	604	1	0	0	1	0	hsa-miR-3155a				-0.13	-0.13	N/A
CHST13	ENST00000319340.2	carbohydrate (chondroitin 4) sulfotransferase 13	1271	1	0	1	0	0	hsa-miR-484				-0.13	-0.13	N/A
TMEM86A	ENST00000280734.2	transmembrane protein 86A	5	1	0	1	0	2	hsa-miR-484				-0.13	-0.13	N/A
PIGG	ENST00000296306.7	phosphatidylinositol glycan anchor biosynthesis, class G	487	1	0	1	0	3	hsa-miR-3155a				-0.13	-0.13	N/A
CNNM1	ENST00000356713.4	cyclin M1	45	1	0	1	0	2	hsa-miR-3155a				-0.13	-0.13	N/A
RAET1E	ENST00000532335.1	retinoic acid early transcript 1E	129	1	0	1	0	0	hsa-miR-484				-0.13	-0.13	N/A
PNMA2	ENST00000522362.2	paraneoplastic Ma antigen 2	362	2	0	0	2	0	hsa-miR-3155a				-0.13	-0.13	N/A
TRPV2	ENST00000338560.7	transient receptor potential cation channel, subfamily V, member 2	22341	3	0	2	1	5	hsa-miR-3155a				-0.13	-0.13	N/A
CDK5R1	ENST00000313401.3	cyclin-dependent kinase 5, regulatory subunit 1 (p35)	335	2	0	2	0	3	hsa-miR-484				-0.13	-0.13	N/A
SHROOM2	ENST00000380913.3	shroom family member 2	121	1	0	1	0	0	hsa-miR-484				-0.13	-0.14	N/A
TPD52	ENST00000379096.5	tumor protein D52	4585	2	0	0	2	2	hsa-miR-3155a				-0.13	-0.14	N/A
LSM14B	ENST00000253001.4	LSM14B, SCD6 homolog B (S. cerevisiae)	700	2	0	2	0	0	hsa-miR-484				-0.13	-0.15	N/A
PLEKHA6	ENST00000272203.3	pleckstrin homology domain containing, family A member 6	45	2	0	0	2	3	hsa-miR-484				-0.13	-0.17	N/A
NRIP2	ENST00000337508.4	nuclear receptor interacting protein 2	5	1	0	1	0	2	hsa-miR-484				-0.13	-0.13	N/A
C9orf171	ENST00000343036.2	chromosome 9 open reading frame 171	5	1	0	1	0	0	hsa-miR-3155a				-0.13	-0.13	N/A
ZNF514	ENST00000295208.2	zinc finger protein 514	32	1	0	1	0	2	hsa-miR-3155a				-0.13	-0.26	N/A
EI24	ENST00000343678.4	etoposide induced 2.4	646	1	0	0	1	0	hsa-miR-3155a				-0.13	-0.13	N/A
C2CD4C	ENST00000332235.6	C2 calcium-dependent domain containing 4C	70	1	0	1	0	1	hsa-miR-484				-0.13	-0.13	N/A
C9orf163	ENST00000354376.1	chromosome 9 open reading frame 163	17	1	0	0	1	1	hsa-miR-3155a				-0.13	-0.13	N/A
IFFO2	ENST00000455833.2	intermediate filament family orphan 2	139	2	0	2	0	1	hsa-miR-484				-0.13	-0.13	N/A
DNAH10	ENST00000409039.3	dynein, axonemal, heavy chain 10	11	1	0	1	0	1	hsa-miR-484				-0.13	-0.13	N/A
ZNF142	ENST00000449707.1	zinc finger protein 142	252	1	0	0	1	0	hsa-miR-3155a				-0.13	-0.13	N/A
LSMEM1	ENST00000312849.4	leucine-rich single-pass membrane protein 1	10	1	0	0	1	0	hsa-miR-484				-0.13	-0.13	N/A
NXPH1	ENST00000405863.1	neurexophilin 1	5	1	0	0	1	0	hsa-miR-3155a				-0.13	-0.13	N/A
TBCA	ENST00000306388.6	tubulin folding cofactor A	3605	2	0	0	2	0	hsa-miR-3155a				-0.13	-0.13	N/A
CAGE1	ENST00000338150.4	cancer antigen 1	5	1	0	0	1	0	hsa-miR-484				-0.13	-0.13	N/A
EXD1	ENST00000314992.5	exonuclease 3'-5' domain containing 1	5	1	0	0	1	0	hsa-miR-3155a				-0.13	-0.13	N/A
NEK11	ENST00000511262.1	NIMA-related kinase 11	17	1	0	0	1	0	hsa-miR-3155a				-0.13	-0.13	N/A
FAM153C	ENST00000398106.2	family with sequence similarity 153, member C	5	1	0	1	0	0	hsa-miR-484				-0.13	-0.13	N/A
RNF216	ENST00000425013.2	ring finger protein 216	649	2	0	0	2	2	hsa-miR-3155a				-0.13	-0.18	N/A
NFKBIE	ENST00000275015.5	nuclear factor of kappa light polypeptide gene enhancer in B-cells inhibitor, epsilon	49	3	0	2	1	1	hsa-miR-484				-0.13	-0.21	N/A
MACF1	ENST00000567887.1	microtubule-actin crosslinking factor 1	668	1	0	1	0	0	hsa-miR-3155a				-0.13	-0.14	N/A
PREX2	ENST00000288368.4	phosphatidylinositol-3,4,5-trisphosphate-dependent Rac exchange factor 2	11	1	1	0	0	0	hsa-miR-3155a				-0.13	-0.13	N/A
GSTT1	ENST00000248935.5	glutathione S-transferase theta 1	392	1	0	0	1	0	hsa-miR-484				-0.13	-0.13	N/A
FUT1	ENST00000310160.3	fucosyltransferase 1 (galactoside 2-alpha-L-fucosyltransferase, H blood group)	17	1	0	0	1	0	hsa-miR-3155a				-0.13	-0.13	N/A
IL22RA2	ENST00000339602.3	interleukin 22 receptor, alpha 2	5	1	0	0	1	0	hsa-miR-3155a				-0.13	-0.13	N/A
SESN2	ENST00000253063.3	sestrin 2	854	2	0	1	1	1	hsa-miR-484				-0.13	-0.13	N/A
KCNMB1	ENST00000274629.4	potassium large conductance calcium-activated channel, subfamily M, beta member 1	5	1	0	1	0	3	hsa-miR-3155a				-0.13	-0.13	N/A
EDA2R	ENST00000374719.3	ectodysplasin A2 receptor	64	1	0	1	0	2	hsa-miR-484				-0.13	-0.13	N/A
RAX	ENST00000256852.7	retina and anterior neural fold homeobox	5	2	0	2	0	0	hsa-miR-484				-0.13	-0.13	N/A
AC006455.1	ENST00000456890.1		5	1	0	1	0	2	hsa-miR-484				-0.13	-0.13	N/A
PAPPA2	ENST00000367662.3	pappalysin 2	5	1	0	1	0	0	hsa-miR-484				-0.13	-0.13	N/A
RBM43	ENST00000331426.5	RNA binding motif protein 43	24	1	0	1	0	1	hsa-miR-3155a				-0.13	-0.13	N/A
FAM168A	ENST00000064778.4	family with sequence similarity 168, member A	68	3	0	2	1	1	hsa-miR-3155a				-0.13	-0.2	N/A
MEX3A	ENST00000532414.2	mex-3 RNA binding family member A	912	2	0	2	0	1	hsa-miR-484				-0.13	-0.16	N/A
CENPP	ENST00000375587.3	centromere protein P	85	1	0	1	0	0	hsa-miR-3155a				-0.13	-0.16	N/A
HPSE2	ENST00000370546.1	heparanase 2	12	2	0	2	0	1	hsa-miR-484				-0.13	-0.23	N/A
ZIC1	ENST00000282928.4	Zic family member 1	26	1	0	1	0	0	hsa-miR-484				-0.13	-0.17	N/A
CRMP1	ENST00000324989.7	collapsin response mediator protein 1	252	1	0	0	1	0	hsa-miR-484				-0.13	-0.13	N/A
TBC1D4	ENST00000377636.3	TBC1 domain family, member 4	96	1	0	1	0	1	hsa-miR-484				-0.13	-0.13	N/A
IGDCC3	ENST00000327987.4	immunoglobulin superfamily, DCC subclass, member 3	464	2	0	1	1	0	hsa-miR-3155a				-0.13	-0.13	N/A
PPM1N	ENST00000324688.4	protein phosphatase, Mg2+/Mn2+ dependent, 1N (putative)	79	1	0	0	1	1	hsa-miR-484				-0.13	-0.13	N/A
CD177	ENST00000378009.4	CD177 molecule	5	1	0	1	0	2	hsa-miR-484				-0.13	-0.13	N/A
SMIM21	ENST00000579022.1	small integral membrane protein 21	5	1	0	0	1	1	hsa-miR-3155a				-0.13	-0.13	N/A
ACOT9	ENST00000379303.5	acyl-CoA thioesterase 9	185	1	0	0	1	7	hsa-miR-3155a				-0.13	-0.28	N/A
RET	ENST00000355710.3	ret proto-oncogene	5	1	0	1	0	1	hsa-miR-484				-0.13	-0.13	N/A
FCGR1A	ENST00000369168.4	Fc fragment of IgG, high affinity Ia, receptor (CD64)	5	1	0	0	1	0	hsa-miR-3155a				-0.13	-0.13	N/A
TMEM192	ENST00000306480.6	transmembrane protein 192	278	3	0	1	2	8	hsa-miR-3155a				-0.13	-0.74	N/A
PTPN18	ENST00000175756.5	protein tyrosine phosphatase, non-receptor type 18 (brain-derived)	438	1	0	1	0	1	hsa-miR-3155a				-0.13	-0.16	N/A
UROS	ENST00000368797.4	uroporphyrinogen III synthase	221	4	0	1	3	1	hsa-miR-3155a				-0.13	-0.25	N/A
NEBL	ENST00000377122.4	nebulette	181	2	0	1	1	0	hsa-miR-484				-0.13	-0.13	N/A
MPRIP	ENST00000341712.4	myosin phosphatase Rho interacting protein	521	3	0	1	2	5	hsa-miR-484				-0.13	-0.15	N/A
MAP2	ENST00000360351.4	microtubule-associated protein 2	68	1	0	1	0	0	hsa-miR-484				-0.13	-0.17	N/A
CREB3L2	ENST00000330387.6	cAMP responsive element binding protein 3-like 2	2872	2	0	2	0	2	hsa-miR-484				-0.13	-0.14	N/A
EIF1	ENST00000469257.1	eukaryotic translation initiation factor 1	415	1	0	0	1	0	hsa-miR-3155a				-0.13	-0.13	N/A
FAM203A	ENST00000347708.4	family with sequence similarity 203, member A	5	1	0	1	0	0	hsa-miR-484				-0.13	-0.13	N/A
GBGT1	ENST00000372043.3	globoside alpha-1,3-N-acetylgalactosaminyltransferase 1	41	1	0	0	1	0	hsa-miR-3155a				-0.13	-0.13	N/A
KRT75	ENST00000252245.5	keratin 75	5	1	0	1	0	1	hsa-miR-3155a				-0.13	-0.13	N/A
LIN28A	ENST00000326279.6	lin-28 homolog A (C. elegans)	5	1	0	1	0	2	hsa-miR-484				-0.13	-0.13	N/A
RAB17	ENST00000264601.3	RAB17, member RAS oncogene family	84	1	0	1	0	1	hsa-miR-3155a				-0.13	-0.13	N/A
SLC25A25	ENST00000373069.5	solute carrier family 25 (mitochondrial carrier; phosphate carrier), member 25	3454	1	0	1	0	1	hsa-miR-484				-0.13	-0.13	N/A
CYP24A1	ENST00000216862.3	cytochrome P450, family 24, subfamily A, polypeptide 1	51	1	0	1	0	0	hsa-miR-484				-0.13	-0.13	N/A
BCAS1	ENST00000371440.3	breast carcinoma amplified sequence 1	0	2	0	0	2	1	hsa-miR-3155a				-0.13	-0.13	N/A
ZBED1	ENST00000381223.4	zinc finger, BED-type containing 1	5	1	0	1	0	4	hsa-miR-3155a				-0.13	-0.13	N/A
COX6C	ENST00000520468.2	cytochrome c oxidase subunit VIc	130	1	0	1	0	0	hsa-miR-484				-0.13	-0.39	N/A
ARHGAP44	ENST00000262444.9	Rho GTPase activating protein 44	22	2	0	1	1	0	hsa-miR-484				-0.13	-0.17	N/A
BTBD3	ENST00000254977.3	BTB (POZ) domain containing 3	3798	3	0	0	3	0	hsa-miR-3155a				-0.13	-0.19	N/A
ZNF366	ENST00000318442.5	zinc finger protein 366	5	1	0	1	0	1	hsa-miR-484				-0.13	-0.13	N/A
FAM182B	ENST00000376403.1	family with sequence similarity 182, member B	9	1	0	1	0	0	hsa-miR-484				-0.13	-0.13	N/A
OTUD7B	ENST00000369135.4	OTU domain containing 7B	299	1	0	1	0	0	hsa-miR-484				-0.13	-0.13	N/A
SLC35F6	ENST00000344420.5	solute carrier family 35, member F6	272	1	0	0	1	5	hsa-miR-3155a				-0.13	-0.13	N/A
PHF21B	ENST00000403565.1	PHD finger protein 21B	8	1	0	1	0	2	hsa-miR-3155a				-0.13	-0.13	N/A
PROX2	ENST00000556084.2	prospero homeobox 2	5	1	0	1	0	0	hsa-miR-484				-0.13	-0.13	N/A
GABRE	ENST00000370325.1	gamma-aminobutyric acid (GABA) A receptor, epsilon	6	1	0	1	0	0	hsa-miR-3155a				-0.13	-0.13	N/A
ADD3	ENST00000277900.8	adducin 3 (gamma)	537	1	0	1	0	0	hsa-miR-484				-0.13	-0.13	N/A
RAB30	ENST00000533486.1	RAB30, member RAS oncogene family	274	1	0	1	0	1	hsa-miR-3155a				-0.13	-0.21	N/A
NUDT16	ENST00000359850.3	nudix (nucleoside diphosphate linked moiety X)-type motif 16	622	2	0	1	1	2	hsa-miR-3155a				-0.13	-0.28	N/A
ATXN1	ENST00000244769.4	ataxin 1	106	3	0	2	1	1	hsa-miR-3155a				-0.13	-0.18	N/A
HIATL1	ENST00000428393.2	hippocampus abundant transcript-like 1	767	2	0	1	1	0	hsa-miR-3155a				-0.12	-0.12	N/A
ADAMTS16	ENST00000274181.7	ADAM metallopeptidase with thrombospondin type 1 motif, 16	12	1	0	1	0	0	hsa-miR-3155a				-0.12	-0.12	N/A
BTNL9	ENST00000327705.9	butyrophilin-like 9	8	1	0	1	0	0	hsa-miR-484				-0.12	-0.12	N/A
ERN2	ENST00000457008.2	endoplasmic reticulum to nucleus signaling 2	5	1	0	1	0	3	hsa-miR-3155a				-0.12	-0.12	N/A
RTKN2	ENST00000373789.3	rhotekin 2	192	1	0	0	1	0	hsa-miR-3155a				-0.12	-0.12	N/A
KIAA1598	ENST00000260777.10	KIAA1598	94	2	0	0	2	0	hsa-miR-3155a				-0.12	-0.12	N/A
B4GALT5	ENST00000371711.4	UDP-Gal:betaGlcNAc beta 1,4- galactosyltransferase, polypeptide 5	1000	1	0	1	0	0	hsa-miR-3155a				-0.12	-0.12	N/A
MPPED1	ENST00000417669.2	metallophosphoesterase domain containing 1	51	1	0	1	0	2	hsa-miR-3155a				-0.12	-0.12	N/A
SLC26A9	ENST00000367135.3	solute carrier family 26 (anion exchanger), member 9	18	1	0	1	0	2	hsa-miR-484				-0.12	-0.12	N/A
SCARA3	ENST00000301904.3	scavenger receptor class A, member 3	5318	1	0	1	0	1	hsa-miR-484				-0.12	-0.12	N/A
FBXL18	ENST00000382368.3	F-box and leucine-rich repeat protein 18	92	3	1	2	0	6	hsa-miR-3155a				-0.12	-0.14	N/A
SYTL3	ENST00000367081.3	synaptotagmin-like 3	16	1	1	0	0	2	hsa-miR-3155a				-0.12	-0.24	N/A
ENTPD2	ENST00000355097.2	ectonucleoside triphosphate diphosphohydrolase 2	8	1	0	1	0	1	hsa-miR-3155a				-0.12	-0.12	N/A
DSN1	ENST00000426836.1	DSN1, MIS12 kinetochore complex component	350	5	0	0	5	2	hsa-miR-3155a				-0.12	-0.16	N/A
BHMT2	ENST00000255192.3	betaine--homocysteine S-methyltransferase 2	297	2	0	0	2	3	hsa-miR-3155a				-0.12	-0.16	N/A
RER1	ENST00000378512.1	RER1 retention in endoplasmic reticulum 1 homolog (S. cerevisiae)	2954	2	0	0	2	0	hsa-miR-484				-0.12	-0.2	N/A
ZNF669	ENST00000358785.4	zinc finger protein 669	154	1	0	0	1	4	hsa-miR-3155a				-0.12	-0.16	N/A
RPRM	ENST00000325926.3	reprimo, TP53 dependent G2 arrest mediator candidate	91	1	0	1	0	0	hsa-miR-484				-0.12	-0.23	N/A
MSRB3	ENST00000308259.5	methionine sulfoxide reductase B3	83	2	0	0	2	0	hsa-miR-3155a				-0.12	-0.16	N/A
TNS3	ENST00000311160.9	tensin 3	28	1	0	1	0	2	hsa-miR-484				-0.12	-0.12	N/A
NXF1	ENST00000531709.2	nuclear RNA export factor 1	1017	1	0	1	0	1	hsa-miR-3155a				-0.12	-0.12	N/A
CENPB	ENST00000379751.4	centromere protein B, 80kDa	4684	1	0	1	0	0	hsa-miR-484				-0.12	-0.12	N/A
AC140481.2	ENST00000409982.1	Uncharacterized protein	5	1	0	0	1	1	hsa-miR-3155a				-0.12	-0.12	N/A
ITGB5	ENST00000296181.4	integrin, beta 5	3180	1	0	1	0	1	hsa-miR-484				-0.12	-0.12	N/A
LRP5L	ENST00000402859.2	low density lipoprotein receptor-related protein 5-like	20	1	0	0	1	0	hsa-miR-3155a				-0.12	-0.12	N/A
GMFB	ENST00000554908.1	glia maturation factor, beta	15	1	0	0	1	0	hsa-miR-3155a				-0.12	-0.12	N/A
CREG1	ENST00000370509.4	cellular repressor of E1A-stimulated genes 1	318	1	0	1	0	0	hsa-miR-484				-0.12	-0.14	N/A
TTL	ENST00000233336.6	tubulin tyrosine ligase	442	1	0	1	0	5	hsa-miR-484				-0.12	-0.13	N/A
SDR42E1	ENST00000328945.5	short chain dehydrogenase/reductase family 42E, member 1	164	1	0	1	0	0	hsa-miR-484				-0.12	-0.18	N/A
TMUB2	ENST00000590235.1	transmembrane and ubiquitin-like domain containing 2	1043	2	0	2	0	0	hsa-miR-484				-0.12	-0.12	N/A
PLD1	ENST00000342215.6	phospholipase D1, phosphatidylcholine-specific	128	2	0	1	1	0	hsa-miR-3155a				-0.12	-0.14	N/A
RPS14	ENST00000401695.3	ribosomal protein S14	2353	3	1	1	1	2	hsa-miR-3155a				-0.12	-0.82	N/A
GIGYF1	ENST00000275732.5	GRB10 interacting GYF protein 1	5	1	0	1	0	1	hsa-miR-484				-0.12	-0.12	N/A
CXCL12	ENST00000343575.6	chemokine (C-X-C motif) ligand 12	719	1	0	0	1	0	hsa-miR-3155a				-0.12	-0.12	N/A
PPT1	ENST00000433473.3	palmitoyl-protein thioesterase 1	1961	1	0	0	1	0	hsa-miR-3155a				-0.12	-0.12	N/A
APOBEC3C	ENST00000361441.4	apolipoprotein B mRNA editing enzyme, catalytic polypeptide-like 3C	14	1	0	0	1	2	hsa-miR-3155a				-0.12	-0.12	N/A
MED6	ENST00000440435.2	mediator complex subunit 6	776	1	0	0	1	1	hsa-miR-3155a				-0.12	-0.12	N/A
CDH1	ENST00000261769.5	cadherin 1, type 1, E-cadherin (epithelial)	128	1	0	1	0	1	hsa-miR-484				-0.12	-0.12	N/A
DKFZP779L1853	ENST00000595310.1		5	1	0	0	1	1	hsa-miR-3155a				-0.12	-0.12	N/A
MYBPC3	ENST00000545968.1	myosin binding protein C, cardiac	5	1	0	1	0	0	hsa-miR-3155a				-0.12	-0.12	N/A
LYPLA2	ENST00000374505.2	lysophospholipase II	21	1	0	1	0	0	hsa-miR-484				-0.12	-0.16	N/A
NEDD9	ENST00000379446.5	neural precursor cell expressed, developmentally down-regulated 9	1164	1	0	1	0	0	hsa-miR-484				-0.12	-0.14	N/A
SPEF1	ENST00000379756.3	sperm flagellar 1	5	1	0	1	0	1	hsa-miR-3155a				-0.12	-0.12	N/A
LZTS1	ENST00000381569.1	leucine zipper, putative tumor suppressor 1	33	1	0	1	0	2	hsa-miR-3155a				-0.12	-0.12	N/A
HGFAC	ENST00000382774.3	HGF activator	15	2	0	2	0	5	hsa-miR-484				-0.12	-0.19	N/A
ATAD3A	ENST00000536055.1	ATPase family, AAA domain containing 3A	23	2	0	1	1	1	hsa-miR-3155a				-0.12	-0.12	N/A
INTS4	ENST00000534064.1	integrator complex subunit 4	43	1	0	0	1	0	hsa-miR-484				-0.12	-0.12	N/A
KIAA0513	ENST00000566428.1	KIAA0513	5	3	1	1	1	1	hsa-miR-3155a				-0.12	-0.12	N/A
PTP4A3	ENST00000520105.1	protein tyrosine phosphatase type IVA, member 3	65	1	0	1	0	2	hsa-miR-484				-0.12	-0.14	N/A
DCP1A	ENST00000607628.1	decapping mRNA 1A	87	2	0	1	1	2	hsa-miR-484				-0.12	-0.14	N/A
POC1B-GALNT4	ENST00000547474.1	POC1B-GALNT4 readthrough	275	1	0	1	0	1	hsa-miR-3155a				-0.12	-0.12	N/A
RNF114	ENST00000244061.2	ring finger protein 114	1488	1	0	1	0	0	hsa-miR-3155a				-0.12	-0.17	N/A
IGLON5	ENST00000270642.8	IgLON family member 5	5	2	1	1	0	0	hsa-miR-484				-0.12	-0.38	N/A
LRRC14	ENST00000292524.1	leucine rich repeat containing 14	469	2	0	2	0	2	hsa-miR-3155a				-0.12	-0.16	N/A
GPR133	ENST00000376682.4	G protein-coupled receptor 133	57	3	0	2	1	1	hsa-miR-484				-0.12	-0.14	N/A
CALU	ENST00000535011.2	calumenin	3079	2	0	0	2	0	hsa-miR-3155a				-0.12	-0.13	N/A
CHST10	ENST00000264249.3	carbohydrate sulfotransferase 10	33	1	0	1	0	0	hsa-miR-3155a				-0.12	-0.12	N/A
SLC6A4	ENST00000401766.2	solute carrier family 6 (neurotransmitter transporter), member 4	73	1	0	0	1	3	hsa-miR-3155a				-0.12	-0.12	N/A
EMCN	ENST00000296420.4	endomucin	5	1	1	0	0	3	hsa-miR-3155a				-0.12	-0.12	N/A
CCAR2	ENST00000308511.4	cell cycle and apoptosis regulator 2	9525	1	0	1	0	1	hsa-miR-484				-0.12	-0.12	N/A
EMR2	ENST00000315576.3	egf-like module containing, mucin-like, hormone receptor-like 2	11	1	1	0	0	3	hsa-miR-3155a				-0.12	-0.27	N/A
STK36	ENST00000295709.3	serine/threonine kinase 36	218	1	0	1	0	0	hsa-miR-484				-0.12	-0.12	N/A
NIPAL3	ENST00000003912.3	NIPA-like domain containing 3	775	1	0	1	0	2	hsa-miR-3155a				-0.12	-0.15	N/A
GPR37L1	ENST00000367282.5	G protein-coupled receptor 37 like 1	5	2	1	1	0	4	hsa-miR-484				-0.12	-0.12	N/A
GRAP	ENST00000284154.5	GRB2-related adaptor protein	5	1	0	1	0	1	hsa-miR-484				-0.12	-0.12	N/A
TBKBP1	ENST00000361722.3	TBK1 binding protein 1	173	1	0	1	0	1	hsa-miR-484				-0.12	-0.12	N/A
EIF3I	ENST00000373586.1	eukaryotic translation initiation factor 3, subunit I	236	1	0	0	1	0	hsa-miR-484				-0.12	-0.12	N/A
CYP11B2	ENST00000323110.2	cytochrome P450, family 11, subfamily B, polypeptide 2	5	1	0	0	1	1	hsa-miR-3155a				-0.12	-0.12	N/A
FZD4	ENST00000531380.1	frizzled family receptor 4	5	2	0	1	1	1	hsa-miR-3155a				-0.12	-0.12	N/A
OLA1	ENST00000284719.3	Obg-like ATPase 1	11	2	0	1	1	2	hsa-miR-3155a				-0.12	-0.18	N/A
MAPK8	ENST00000374182.3	mitogen-activated protein kinase 8	227	1	0	1	0	0	hsa-miR-484				-0.12	-0.28	N/A
GNB1	ENST00000378609.4	guanine nucleotide binding protein (G protein), beta polypeptide 1	3695	1	0	1	0	0	hsa-miR-484				-0.12	-0.17	N/A
GLOD4	ENST00000301329.6	glyoxalase domain containing 4	2432	1	0	0	1	0	hsa-miR-3155a				-0.12	-0.12	N/A
XPR1	ENST00000367590.4	xenotropic and polytropic retrovirus receptor 1	544	4	1	1	2	0	hsa-miR-3155a				-0.12	-0.25	N/A
LRP10	ENST00000359591.4	low density lipoprotein receptor-related protein 10	939	6	2	2	2	4	hsa-miR-3155a				-0.12	-0.23	N/A
ZCCHC12	ENST00000310164.2	zinc finger, CCHC domain containing 12	217	1	0	0	1	0	hsa-miR-484				-0.12	-0.12	N/A
RALBP1	ENST00000383432.3	ralA binding protein 1	134	2	0	2	0	0	hsa-miR-484				-0.12	-0.12	N/A
TMEM163	ENST00000281924.6	transmembrane protein 163	24	1	0	1	0	0	hsa-miR-484				-0.12	-0.12	N/A
MYH9	ENST00000216181.5	myosin, heavy chain 9, non-muscle	1317	1	0	0	1	3	hsa-miR-3155a				-0.12	-0.15	N/A
ANKMY2	ENST00000306999.2	ankyrin repeat and MYND domain containing 2	75	1	0	0	1	0	hsa-miR-3155a				-0.12	-0.12	N/A
LIPG	ENST00000261292.4	lipase, endothelial	40	2	0	1	1	5	hsa-miR-484				-0.12	-0.18	N/A
KHSRP	ENST00000398148.3	KH-type splicing regulatory protein	4469	1	0	0	1	0	hsa-miR-3155a				-0.12	-0.14	N/A
CHD8	ENST00000430710.3	chromodomain helicase DNA binding protein 8	191	1	0	1	0	0	hsa-miR-484				-0.12	-0.12	N/A
CYP2B6	ENST00000324071.4	cytochrome P450, family 2, subfamily B, polypeptide 6	5	2	0	0	2	2	hsa-miR-3155a				-0.12	-0.13	N/A
KLK9	ENST00000376832.4	kallikrein-related peptidase 9	5	1	0	1	0	1	hsa-miR-484				-0.12	-0.12	N/A
LRTM2	ENST00000543818.1	leucine-rich repeats and transmembrane domains 2	5	2	0	1	1	2	hsa-miR-484				-0.12	-0.12	N/A
ENPEP	ENST00000265162.5	glutamyl aminopeptidase (aminopeptidase A)	10	1	1	0	0	1	hsa-miR-3155a				-0.12	-0.25	N/A
PCDH7	ENST00000543491.1	protocadherin 7	95	2	0	0	2	1	hsa-miR-3155a				-0.12	-0.12	N/A
SPRY3	ENST00000302805.2	sprouty homolog 3 (Drosophila)	5	1	0	1	0	0	hsa-miR-484				-0.12	-0.12	N/A
MYO15A	ENST00000205890.5	myosin XVA	5	1	0	0	1	1	hsa-miR-3155a				-0.12	-0.12	N/A
APEH	ENST00000296456.5	acylaminoacyl-peptide hydrolase	794	1	0	1	0	1	hsa-miR-484				-0.12	-0.32	N/A
NUP43	ENST00000367403.3	nucleoporin 43kDa	113	2	0	1	1	2	hsa-miR-3155a				-0.12	-0.35	N/A
AL139099.1	ENST00000539688.1	Full-length cDNA clone CS0DK012YO09 of HeLa cells of Homo sapiens (human); Uncharacterized protein	9	2	0	1	1	0	hsa-miR-3155a				-0.12	-0.22	N/A
ACHE	ENST00000302913.4	acetylcholinesterase	14	1	1	0	0	0	hsa-miR-3155a				-0.12	-0.36	N/A
TTLL11	ENST00000373776.3	tubulin tyrosine ligase-like family, member 11	164	1	0	1	0	0	hsa-miR-484				-0.12	-0.12	N/A
NUDCD3	ENST00000355451.7	NudC domain containing 3	659	3	0	2	1	3	hsa-miR-484				-0.12	-0.15	N/A
C10orf118	ENST00000543782.1	chromosome 10 open reading frame 118	146	1	0	1	0	4	hsa-miR-484				-0.12	-0.13	N/A
CCDC60	ENST00000327554.2	coiled-coil domain containing 60	5	1	0	0	1	0	hsa-miR-3155a				-0.12	-0.12	N/A
DSG1	ENST00000257192.4	desmoglein 1	5	1	1	0	0	0	hsa-miR-3155a				-0.12	-0.12	N/A
SAE1	ENST00000392776.3	SUMO1 activating enzyme subunit 1	87	1	0	1	0	0	hsa-miR-484				-0.12	-0.12	N/A
RBM3	ENST00000354480.2	RNA binding motif (RNP1, RRM) protein 3	1325	1	0	0	1	3	hsa-miR-3155a				-0.12	-0.12	N/A
NKX3-2	ENST00000382438.5	NK3 homeobox 2	36	1	0	0	1	1	hsa-miR-3155a				-0.12	-0.17	N/A
GAS8	ENST00000268699.4	growth arrest-specific 8	526	1	0	0	1	1	hsa-miR-3155a				-0.12	-0.12	N/A
AGFG1	ENST00000310078.8	ArfGAP with FG repeats 1	2019	1	0	1	0	2	hsa-miR-484				-0.12	-0.12	N/A
RBPMS	ENST00000320203.4	RNA binding protein with multiple splicing	472	1	0	1	0	0	hsa-miR-484				-0.12	-0.13	N/A
TOR1AIP2	ENST00000367612.3	torsin A interacting protein 2	569	2	0	0	2	2	hsa-miR-484				-0.12	-0.12	N/A
INSR	ENST00000341500.5	insulin receptor	577	1	0	1	0	0	hsa-miR-484				-0.12	-0.12	N/A
EPHA5	ENST00000273854.3	EPH receptor A5	48	1	1	0	0	1	hsa-miR-3155a				-0.12	-0.28	N/A
WWC1	ENST00000265293.4	WW and C2 domain containing 1	43	2	1	0	1	2	hsa-miR-484				-0.12	-0.14	N/A
MAP7	ENST00000354570.3	microtubule-associated protein 7	444	3	0	0	3	7	hsa-miR-484				-0.12	-0.22	N/A
AC079612.1	ENST00000358775.1	Uncharacterized protein; cDNA FLJ45964 fis, clone PLACE7014396	5	3	1	2	0	2	hsa-miR-484				-0.12	-0.12	N/A
TOMM40	ENST00000592434.1	translocase of outer mitochondrial membrane 40 homolog (yeast)	14	1	0	1	0	3	hsa-miR-484				-0.12	-0.12	N/A
PLBD2	ENST00000280800.3	phospholipase B domain containing 2	1144	1	0	1	0	1	hsa-miR-484				-0.12	-0.12	N/A
CCDC24	ENST00000372318.3	coiled-coil domain containing 24	66	1	0	0	1	0	hsa-miR-484				-0.12	-0.12	N/A
AXIN2	ENST00000307078.5	axin 2	86	1	0	0	1	0	hsa-miR-484				-0.12	-0.12	N/A
LYSMD4	ENST00000409796.1	LysM, putative peptidoglycan-binding, domain containing 4	1344	1	0	1	0	0	hsa-miR-484				-0.12	-0.12	N/A
C15orf40	ENST00000304177.5	chromosome 15 open reading frame 40	133	2	0	0	2	6	hsa-miR-3155a				-0.11	-0.13	N/A
ZAP70	ENST00000264972.5	zeta-chain (TCR) associated protein kinase 70kDa	5	2	0	2	0	1	hsa-miR-3155a				-0.11	-0.29	N/A
PTGIR	ENST00000291294.2	prostaglandin I2 (prostacyclin) receptor (IP)	20	1	1	0	0	0	hsa-miR-3155a				-0.11	-0.52	N/A
BEST3	ENST00000488961.1	bestrophin 3	5	1	0	0	1	1	hsa-miR-3155a				-0.11	-0.21	N/A
ZSCAN22	ENST00000329665.4	zinc finger and SCAN domain containing 22	45	2	1	1	0	2	hsa-miR-3155a				-0.11	-0.23	N/A
TMEM169	ENST00000295658.4	transmembrane protein 169	5	1	0	1	0	0	hsa-miR-484				-0.11	-0.11	N/A
SASH3	ENST00000356892.3	SAM and SH3 domain containing 3	5	1	0	1	0	0	hsa-miR-484				-0.11	-0.11	N/A
APOL1	ENST00000422706.1	apolipoprotein L, 1	5	1	0	1	0	1	hsa-miR-484				-0.11	-0.11	N/A
DNM2	ENST00000314646.5	dynamin 2	1182	1	0	1	0	2	hsa-miR-3155a				-0.11	-0.11	N/A
GFI1B	ENST00000450530.1	growth factor independent 1B transcription repressor	5	1	0	1	0	3	hsa-miR-3155a				-0.11	-0.11	N/A
METTL8	ENST00000375258.4	methyltransferase like 8	124	3	0	1	2	2	hsa-miR-484				-0.11	-0.19	N/A
PLEKHA2	ENST00000420274.1	pleckstrin homology domain containing, family A (phosphoinositide binding specific) member 2	3303	1	0	1	0	3	hsa-miR-484				-0.11	-0.11	N/A
HIP1R	ENST00000253083.4	huntingtin interacting protein 1 related	17	1	0	1	0	0	hsa-miR-3155a				-0.11	-0.11	N/A
NUDT10	ENST00000376006.3	nudix (nucleoside diphosphate linked moiety X)-type motif 10	9	1	0	0	1	0	hsa-miR-484				-0.11	-0.11	N/A
SLC25A24	ENST00000565488.1	solute carrier family 25 (mitochondrial carrier; phosphate carrier), member 24	1688	1	0	0	1	1	hsa-miR-3155a				-0.11	-0.11	N/A
ERGIC2	ENST00000360150.4	ERGIC and golgi 2	451	1	0	0	1	1	hsa-miR-3155a				-0.11	-0.12	N/A
TCTA	ENST00000273590.3	T-cell leukemia translocation altered	204	2	0	0	2	3	hsa-miR-3155a				-0.11	-0.13	N/A
AGPAT5	ENST00000285518.6	1-acylglycerol-3-phosphate O-acyltransferase 5	879	2	0	1	1	2	hsa-miR-484				-0.11	-0.16	N/A
AP1G1	ENST00000299980.4	adaptor-related protein complex 1, gamma 1 subunit	436	1	0	1	0	0	hsa-miR-484				-0.11	-0.12	N/A
AC022532.1	ENST00000420338.2	Uncharacterized protein	15	1	0	0	1	3	hsa-miR-3155a				-0.11	-0.15	N/A
F11R	ENST00000368026.6	F11 receptor	2844	2	0	1	1	1	hsa-miR-3155a				-0.11	-0.12	N/A
SLC29A2	ENST00000311161.7	solute carrier family 29 (equilibrative nucleoside transporter), member 2	198	1	0	1	0	1	hsa-miR-484				-0.11	-0.23	N/A
ZKSCAN5	ENST00000394170.2	zinc finger with KRAB and SCAN domains 5	53	1	0	1	0	1	hsa-miR-484				-0.11	-0.21	N/A
THRA	ENST00000450525.2	thyroid hormone receptor, alpha	547	1	0	1	0	2	hsa-miR-484				-0.11	-0.11	N/A
GPR12	ENST00000405846.3	G protein-coupled receptor 12	5	2	0	1	1	1	hsa-miR-3155a				-0.11	-0.11	N/A
NAP1L1	ENST00000261182.8	nucleosome assembly protein 1-like 1	9072	1	0	0	1	0	hsa-miR-3155a				-0.11	-0.11	N/A
MVB12B	ENST00000361171.3	multivesicular body subunit 12B	29	1	0	1	0	2	hsa-miR-484				-0.11	-0.11	N/A
MMRN2	ENST00000372027.5	multimerin 2	10	1	0	0	1	1	hsa-miR-3155a				-0.11	-0.11	N/A
RAF1	ENST00000251849.4	v-raf-1 murine leukemia viral oncogene homolog 1	2422	1	0	1	0	0	hsa-miR-3155a				-0.11	-0.11	N/A
ILDR1	ENST00000273691.3	immunoglobulin-like domain containing receptor 1	5	1	0	0	1	2	hsa-miR-484				-0.11	-0.11	N/A
EGFL7	ENST00000371699.1	EGF-like-domain, multiple 7	29	1	0	1	0	0	hsa-miR-3155a				-0.11	-0.11	N/A
PYCRL	ENST00000220966.6	pyrroline-5-carboxylate reductase-like	656	2	0	2	0	4	hsa-miR-484				-0.11	-0.15	N/A
ZDHHC18	ENST00000374142.4	zinc finger, DHHC-type containing 18	268	4	0	3	1	3	hsa-miR-484				-0.11	-0.2	N/A
GEM	ENST00000396194.2	GTP binding protein overexpressed in skeletal muscle	40	1	0	0	1	0	hsa-miR-3155a				-0.11	-0.11	N/A
PET112	ENST00000263985.6	PET112 homolog (yeast)	1036	1	0	0	1	0	hsa-miR-3155a				-0.11	-0.11	N/A
GJB4	ENST00000339480.1	gap junction protein, beta 4, 30.3kDa	5	1	0	0	1	0	hsa-miR-484				-0.11	-0.11	N/A
PIGR	ENST00000356495.4	polymeric immunoglobulin receptor	13	1	0	1	0	1	hsa-miR-3155a				-0.11	-0.11	N/A
EZH1	ENST00000428826.2	enhancer of zeste homolog 1 (Drosophila)	70	2	0	2	0	1	hsa-miR-484				-0.11	-0.11	N/A
ALX4	ENST00000329255.3	ALX homeobox 4	52	2	0	2	0	1	hsa-miR-484				-0.11	-0.11	N/A
RAPGEF4	ENST00000409036.1	Rap guanine nucleotide exchange factor (GEF) 4	60	1	0	1	0	0	hsa-miR-484				-0.11	-0.11	N/A
PRPS1	ENST00000372435.4	phosphoribosyl pyrophosphate synthetase 1	2966	1	0	0	1	0	hsa-miR-484				-0.11	-0.12	N/A
NT5E	ENST00000369651.3	5'-nucleotidase, ecto (CD73)	285	1	0	1	0	0	hsa-miR-3155a				-0.11	-0.23	N/A
RNF180	ENST00000389100.4	ring finger protein 180	18	1	0	0	1	0	hsa-miR-3155a				-0.11	-0.12	N/A
VSX2	ENST00000261980.2	visual system homeobox 2	5	1	0	1	0	4	hsa-miR-484				-0.11	-0.11	N/A
HECTD2	ENST00000371667.1	HECT domain containing E3 ubiquitin protein ligase 2	1514	1	0	0	1	0	hsa-miR-3155a				-0.11	-0.11	N/A
COL20A1	ENST00000422202.1	collagen, type XX, alpha 1	5	4*	0	3	0	3	hsa-miR-484				-0.11	-0.11	N/A
RP11-20I23.1	ENST00000564543.1	Uncharacterized protein	7064	1	0	0	1	0	hsa-miR-3155a				-0.11	-0.11	N/A
SCARB1	ENST00000261693.6	scavenger receptor class B, member 1	186	2	0	1	1	0	hsa-miR-3155a				-0.11	-0.11	N/A
CSDC2	ENST00000306149.7	cold shock domain containing C2, RNA binding	31	1	0	1	0	5	hsa-miR-3155a				-0.11	-0.11	N/A
ADAM10	ENST00000260408.3	ADAM metallopeptidase domain 10	385	1	0	0	1	0	hsa-miR-3155a				-0.11	-0.11	N/A
TNPO1	ENST00000337273.5	transportin 1	2041	1	1	0	0	0	hsa-miR-3155a				-0.11	-0.18	N/A
HR	ENST00000381418.4	hair growth associated	248	1	1	0	0	0	hsa-miR-484				-0.11	-0.13	N/A
SLC25A44	ENST00000359511.4	solute carrier family 25, member 44	760	1	0	0	1	2	hsa-miR-3155a				-0.11	-0.11	N/A
KIF5B	ENST00000302418.4	kinesin family member 5B	635	1	0	1	0	0	hsa-miR-484				-0.11	-0.12	N/A
BIRC5	ENST00000301633.4	baculoviral IAP repeat containing 5	3607	1	0	1	0	2	hsa-miR-484				-0.11	-0.29	N/A
TRIM44	ENST00000299413.5	tripartite motif containing 44	4203	1	0	1	0	2	hsa-miR-3155a				-0.11	-0.11	N/A
USP20	ENST00000315480.4	ubiquitin specific peptidase 20	66	2	0	2	0	0	hsa-miR-3155a				-0.11	-0.12	N/A
LCLAT1	ENST00000309052.4	lysocardiolipin acyltransferase 1	397	1	0	1	0	0	hsa-miR-484				-0.11	-0.11	N/A
COQ10A	ENST00000433805.2	coenzyme Q10 homolog A (S. cerevisiae)	885	1	0	0	1	0	hsa-miR-3155a				-0.11	-0.11	N/A
FBXO28	ENST00000424254.2	F-box protein 28	461	1	0	1	0	2	hsa-miR-3155a				-0.11	-0.23	N/A
IKBIP	ENST00000299157.4	IKBKB interacting protein	183	2	0	1	1	3	hsa-miR-484				-0.11	-0.23	N/A
MTF1	ENST00000373036.4	metal-regulatory transcription factor 1	98	1	0	0	1	1	hsa-miR-3155a				-0.11	-0.11	N/A
ATXN7L3	ENST00000454077.2	ataxin 7-like 3	43	1	0	1	0	1	hsa-miR-484				-0.11	-0.11	N/A
BTNL3	ENST00000342868.6	butyrophilin-like 3	5	1	0	1	0	0	hsa-miR-3155a				-0.11	-0.11	N/A
LGSN	ENST00000370658.5	lengsin, lens protein with glutamine synthetase domain	21	1	0	1	0	2	hsa-miR-484				-0.11	-0.11	N/A
MYO9A	ENST00000564571.1	myosin IXA	137	1	0	1	0	1	hsa-miR-3155a				-0.11	-0.12	N/A
SMYD4	ENST00000305513.7	SET and MYND domain containing 4	53	1	0	1	0	7	hsa-miR-484				-0.11	-0.11	N/A
SPOCD1	ENST00000373648.2	SPOC domain containing 1	755	1	1	0	0	2	hsa-miR-484				-0.11	-0.11	N/A
SV2A	ENST00000369146.3	synaptic vesicle glycoprotein 2A	10	2	0	1	1	1	hsa-miR-3155a				-0.11	-0.11	N/A
AC145676.2	ENST00000514988.1	Uncharacterized protein	5	1	0	0	1	0	hsa-miR-3155a				-0.11	-0.11	N/A
TNFAIP8L1	ENST00000327473.4	tumor necrosis factor, alpha-induced protein 8-like 1	603	1	0	1	0	3	hsa-miR-3155a				-0.11	-0.18	N/A
TRABD	ENST00000303434.4	TraB domain containing	2527	1	0	1	0	1	hsa-miR-484				-0.11	-0.11	N/A
C6orf89	ENST00000480824.2	chromosome 6 open reading frame 89	1972	1	0	1	0	4	hsa-miR-484				-0.11	-0.16	N/A
ACP1	ENST00000272067.6	acid phosphatase 1, soluble	499	1	0	0	1	1	hsa-miR-3155a				-0.11	-0.12	N/A
TBC1D2B	ENST00000409931.3	TBC1 domain family, member 2B	5	1	0	1	0	5	hsa-miR-3155a				-0.11	-0.11	N/A
PRRC2C	ENST00000367742.3	proline-rich coiled-coil 2C	5	1	0	0	1	0	hsa-miR-484				-0.11	-0.11	N/A
MGRN1	ENST00000415496.1	mahogunin ring finger 1, E3 ubiquitin protein ligase	2337	3	0	1	2	1	hsa-miR-3155a				-0.11	-0.11	N/A
RANBP1	ENST00000430524.1	RAN binding protein 1	30	1	0	0	1	1	hsa-miR-3155a				-0.11	-0.11	N/A
DAB2IP	ENST00000408936.3	DAB2 interacting protein	1787	1	0	0	1	2	hsa-miR-484				-0.11	-0.11	N/A
TMEM87B	ENST00000283206.4	transmembrane protein 87B	219	2	0	0	2	0	hsa-miR-3155a				-0.11	-0.12	N/A
PTP4A2	ENST00000602725.1	protein tyrosine phosphatase type IVA, member 2	5	1	0	0	1	1	hsa-miR-484				-0.11	-0.11	N/A
CD40	ENST00000372276.3	CD40 molecule, TNF receptor superfamily member 5	5	1	0	1	0	0	hsa-miR-484				-0.11	-0.11	N/A
LIX1	ENST00000274382.4	Lix1 homolog (chicken)	5	1	0	0	1	1	hsa-miR-3155a				-0.11	-0.11	N/A
PIWIL1	ENST00000245255.3	piwi-like RNA-mediated gene silencing 1	5	1	0	0	1	1	hsa-miR-3155a				-0.11	-0.11	N/A
PRKCB	ENST00000303531.7	protein kinase C, beta	81	1	0	1	0	3	hsa-miR-3155a				-0.11	-0.11	N/A
CRAMP1L	ENST00000397412.3	Crm, cramped-like (Drosophila)	731	1	0	1	0	2	hsa-miR-484				-0.11	-0.11	N/A
TRIM66	ENST00000299550.6	tripartite motif containing 66	33	3	0	3	0	4	hsa-miR-484				-0.11	-0.13	N/A
ZNF696	ENST00000330143.3	zinc finger protein 696	127	3	0	3	0	5	hsa-miR-484				-0.11	-0.43	N/A
CADPS2	ENST00000334010.7	Ca++-dependent secretion activator 2	100	1	0	0	1	0	hsa-miR-3155a				-0.11	-0.17	N/A
C1orf198	ENST00000366663.5	chromosome 1 open reading frame 198	1484	1	0	1	0	1	hsa-miR-484				-0.11	-0.14	N/A
SCD	ENST00000370355.2	stearoyl-CoA desaturase (delta-9-desaturase)	9726	1	0	1	0	1	hsa-miR-3155a				-0.11	-0.11	N/A
TBC1D16	ENST00000310924.2	TBC1 domain family, member 16	556	2	1	1	0	2	hsa-miR-484				-0.11	-0.12	N/A
WDR37	ENST00000358220.1	WD repeat domain 37	107	2	1	1	0	1	hsa-miR-3155a				-0.11	-0.33	N/A
ATG16L2	ENST00000321297.5	autophagy related 16-like 2 (S. cerevisiae)	16	1	0	0	1	0	hsa-miR-3155a				-0.11	-0.11	N/A
SYNJ2BP	ENST00000256366.4	synaptojanin 2 binding protein	329	2	0	0	2	4	hsa-miR-3155a				-0.11	-0.22	N/A
UBE2K	ENST00000261427.5	ubiquitin-conjugating enzyme E2K	762	1	0	0	1	0	hsa-miR-3155a				-0.11	-0.13	N/A
B3GNT6	ENST00000533140.1	UDP-GlcNAc:betaGal beta-1,3-N-acetylglucosaminyltransferase 6 (core 3 synthase)	5	1	0	1	0	3	hsa-miR-3155a				-0.11	-0.11	N/A
WNK2	ENST00000395475.2	WNK lysine deficient protein kinase 2	134	3	0	1	2	2	hsa-miR-3155a				-0.11	-0.11	N/A
TOB2	ENST00000327492.3	transducer of ERBB2, 2	71	2	1	1	0	1	hsa-miR-484				-0.11	-0.14	N/A
RASSF4	ENST00000374417.2	Ras association (RalGDS/AF-6) domain family member 4	515	2	1	0	1	2	hsa-miR-3155a				-0.11	-0.16	N/A
RAP1GAP2	ENST00000254695.8	RAP1 GTPase activating protein 2	123	3	1	1	1	3	hsa-miR-484				-0.11	-0.15	N/A
ITGA10	ENST00000369304.3	integrin, alpha 10	62	1	0	0	1	0	hsa-miR-3155a				-0.11	-0.11	N/A
BAI3	ENST00000370598.1	brain-specific angiogenesis inhibitor 3	5	1	0	0	1	0	hsa-miR-3155a				-0.11	-0.11	N/A
RAB15	ENST00000436278.2	RAB15, member RAS oncogene family	23	1	0	1	0	1	hsa-miR-484				-0.11	-0.11	N/A
AC010327.2	ENST00000598855.1	Uncharacterized protein; cDNA FLJ45856 fis, clone OCBBF2025631	7	1	0	1	0	3	hsa-miR-484				-0.11	-0.11	N/A
C16orf90	ENST00000437192.3	chromosome 16 open reading frame 90	5	1	0	0	1	1	hsa-miR-484				-0.11	-0.11	N/A
HOGA1	ENST00000370647.4	4-hydroxy-2-oxoglutarate aldolase 1	10	1	0	0	1	0	hsa-miR-3155a				-0.11	-0.11	N/A
TXNRD2	ENST00000535882.1	thioredoxin reductase 2	148	1	0	1	0	1	hsa-miR-3155a				-0.11	-0.11	N/A
TMEM241	ENST00000383233.3	transmembrane protein 241	115	1	0	0	1	4	hsa-miR-3155a				-0.11	-0.13	N/A
CCDC85A	ENST00000407595.2	coiled-coil domain containing 85A	46	1	0	1	0	0	hsa-miR-3155a				-0.11	-0.11	N/A
PHC2	ENST00000431992.1	polyhomeotic homolog 2 (Drosophila)	11	1	0	1	0	1	hsa-miR-3155a				-0.11	-0.11	N/A
GSG2	ENST00000325418.4	germ cell associated 2 (haspin)	393	1	0	1	0	1	hsa-miR-3155a				-0.11	-0.11	N/A
CTD-2054N24.2	ENST00000559714.1	Uncharacterized protein	21	2	1	0	1	0	hsa-miR-3155a				-0.11	-0.54	N/A
PSKH1	ENST00000291041.5	protein serine kinase H1	699	1	0	1	0	4	hsa-miR-3155a				-0.11	-0.11	N/A
STAM2	ENST00000263904.4	signal transducing adaptor molecule (SH3 domain and ITAM motif) 2	296	1	1	0	0	2	hsa-miR-484				-0.11	-0.3	N/A
TRIM67	ENST00000444294.3	tripartite motif containing 67	41	4	0	3	1	3	hsa-miR-484				-0.11	-0.13	N/A
B3GALT5	ENST00000380620.4	UDP-Gal:betaGlcNAc beta 1,3-galactosyltransferase, polypeptide 5	5	3	0	1	2	3	hsa-miR-3155a				-0.11	-0.11	N/A
FTSJ2	ENST00000440306.2	FtsJ RNA methyltransferase homolog 2 (E. coli)	2880	1	0	0	1	1	hsa-miR-484				-0.11	-0.11	N/A
MGAT3	ENST00000341184.6	mannosyl (beta-1,4-)-glycoprotein beta-1,4-N-acetylglucosaminyltransferase	9	1	0	1	0	1	hsa-miR-484				-0.11	-0.11	N/A
ENG	ENST00000344849.3	endoglin	181	1	0	1	0	1	hsa-miR-3155a				-0.11	-0.11	N/A
FGD3	ENST00000375482.3	FYVE, RhoGEF and PH domain containing 3	161	1	0	1	0	1	hsa-miR-484				-0.11	-0.11	N/A
LRCH1	ENST00000311191.6	leucine-rich repeats and calponin homology (CH) domain containing 1	381	1	0	1	0	1	hsa-miR-484				-0.11	-0.11	N/A
BICD2	ENST00000356884.6	bicaudal D homolog 2 (Drosophila)	38	1	0	0	1	2	hsa-miR-3155a				-0.11	-0.11	N/A
B3GNT7	ENST00000287590.5	UDP-GlcNAc:betaGal beta-1,3-N-acetylglucosaminyltransferase 7	5	1	0	1	0	0	hsa-miR-3155a				-0.11	-0.11	N/A
KIAA1875	ENST00000323662.8	KIAA1875	5	1	0	0	1	2	hsa-miR-3155a				-0.11	-0.11	N/A
NFIB	ENST00000397575.3	nuclear factor I/B	1149	2	0	2	0	3	hsa-miR-484				-0.11	-0.13	N/A
MAGI1	ENST00000330909.8	membrane associated guanylate kinase, WW and PDZ domain containing 1	258	2	0	2	0	0	hsa-miR-3155a				-0.11	-0.25	N/A
PTPRE	ENST00000254667.3	protein tyrosine phosphatase, receptor type, E	44	1	1	0	0	1	hsa-miR-3155a				-0.11	-0.35	N/A
RNGTT	ENST00000369485.4	RNA guanylyltransferase and 5'-phosphatase	1384	1	0	1	0	1	hsa-miR-3155a				-0.11	-0.11	N/A
FYCO1	ENST00000296137.2	FYVE and coiled-coil domain containing 1	91	1	0	1	0	0	hsa-miR-484				-0.11	-0.11	N/A
SNX17	ENST00000233575.2	sorting nexin 17	479	1	0	0	1	0	hsa-miR-3155a				-0.11	-0.11	N/A
SPIN1	ENST00000375859.3	spindlin 1	686	1	0	1	0	0	hsa-miR-3155a				-0.11	-0.11	N/A
GPC1	ENST00000264039.2	glypican 1	1687	1	0	1	0	2	hsa-miR-3155a				-0.11	-0.11	N/A
FBXL20	ENST00000394294.3	F-box and leucine-rich repeat protein 20	455	4	2	0	2	9	hsa-miR-3155a				-0.11	-0.27	N/A
RPRD1A	ENST00000399022.4	regulation of nuclear pre-mRNA domain containing 1A	333	1	0	0	1	0	hsa-miR-3155a				-0.11	-0.11	N/A
EIF5A	ENST00000336452.7	eukaryotic translation initiation factor 5A	756	1	0	1	0	0	hsa-miR-484				-0.1	-0.1	N/A
P4HA3	ENST00000331597.4	prolyl 4-hydroxylase, alpha polypeptide III	5	1	0	0	1	0	hsa-miR-484				-0.1	-0.1	N/A
HS3ST4	ENST00000331351.5	heparan sulfate (glucosamine) 3-O-sulfotransferase 4	5	1	0	0	1	0	hsa-miR-484				-0.1	-0.1	N/A
ABHD8	ENST00000247706.3	abhydrolase domain containing 8	115	1	0	1	0	0	hsa-miR-484				-0.1	-0.1	N/A
FBXO27	ENST00000292853.4	F-box protein 27	53	1	0	0	1	4	hsa-miR-3155a				-0.1	-0.1	N/A
DLL4	ENST00000249749.5	delta-like 4 (Drosophila)	605	1	0	1	0	0	hsa-miR-3155a				-0.1	-0.1	N/A
C9orf57	ENST00000377024.3	chromosome 9 open reading frame 57	5	1	0	0	1	0	hsa-miR-3155a				-0.1	-0.1	N/A
C14orf105	ENST00000216445.3	chromosome 14 open reading frame 105	5	1	0	0	1	2	hsa-miR-3155a				-0.1	-0.1	N/A
PCED1B	ENST00000546455.1	PC-esterase domain containing 1B	12	1	0	0	1	1	hsa-miR-3155a				-0.1	-0.1	N/A
CHP2	ENST00000300113.2	calcineurin-like EF-hand protein 2	5	1	0	0	1	0	hsa-miR-3155a				-0.1	-0.1	N/A
PAFAH2	ENST00000374282.3	platelet-activating factor acetylhydrolase 2, 40kDa	287	1	0	1	0	3	hsa-miR-484				-0.1	-0.14	N/A
ARMC7	ENST00000581078.1	armadillo repeat containing 7	64	1	0	1	0	0	hsa-miR-3155a				-0.1	-0.11	N/A
MAGT1	ENST00000358075.6	magnesium transporter 1	937	2	0	1	1	2	hsa-miR-484				-0.1	-0.12	N/A
FBXL17	ENST00000359660.5	F-box and leucine-rich repeat protein 17	182	1	0	0	1	0	hsa-miR-3155a				-0.1	-0.12	N/A
NUDCD2	ENST00000302764.4	NudC domain containing 2	308	1	0	1	0	0	hsa-miR-3155a				-0.1	-0.18	N/A
PIP5K1C	ENST00000335312.3	phosphatidylinositol-4-phosphate 5-kinase, type I, gamma	13	2	0	2	0	2	hsa-miR-484				-0.1	-0.1	N/A
NELL2	ENST00000395487.2	NEL-like 2 (chicken)	32	1	0	0	1	0	hsa-miR-3155a				-0.1	-0.1	N/A
DFFB	ENST00000378209.3	DNA fragmentation factor, 40kDa, beta polypeptide (caspase-activated DNase)	55	1	0	0	1	0	hsa-miR-3155a				-0.1	-0.1	N/A
CMKLR1	ENST00000312143.7	chemokine-like receptor 1	5	1	0	1	0	0	hsa-miR-484				-0.1	-0.1	N/A
SOCS3	ENST00000330871.2	suppressor of cytokine signaling 3	5	1	0	1	0	1	hsa-miR-484				-0.1	-0.1	N/A
ZBTB37	ENST00000367701.5	zinc finger and BTB domain containing 37	213	2	0	1	1	4	hsa-miR-3155a				-0.1	-0.1	N/A
KPNB1	ENST00000290158.4	karyopherin (importin) beta 1	465	1	0	1	0	1	hsa-miR-484				-0.1	-0.1	N/A
BAHD1	ENST00000416165.1	bromo adjacent homology domain containing 1	76	3	0	1	2	2	hsa-miR-3155a				-0.1	-0.1	N/A
SLC2A11	ENST00000345044.6	solute carrier family 2 (facilitated glucose transporter), member 11	50	1	0	1	0	3	hsa-miR-484				-0.1	-0.1	N/A
CHST15	ENST00000346248.5	carbohydrate (N-acetylgalactosamine 4-sulfate 6-O) sulfotransferase 15	59	1	0	1	0	1	hsa-miR-484				-0.1	-0.11	N/A
APCDD1	ENST00000355285.5	adenomatosis polyposis coli down-regulated 1	83	2	0	1	1	1	hsa-miR-3155a				-0.1	-0.16	N/A
EIF5	ENST00000216554.3	eukaryotic translation initiation factor 5	970	1	0	1	0	0	hsa-miR-484				-0.1	-0.18	N/A
AQP4	ENST00000383168.4	aquaporin 4	10	1	0	1	0	1	hsa-miR-484				-0.1	-0.13	N/A
LZTS3	ENST00000329152.3	Homo sapiens leucine zipper, putative tumor suppressor family member 3 (LZTS3), transcript variant 2, mRNA.	78	3	1	2	0	0	hsa-miR-3155a				-0.1	-0.1	N/A
TRIM46	ENST00000392451.2	tripartite motif containing 46	69	1	0	0	1	0	hsa-miR-3155a				-0.1	-0.1	N/A
COL9A1	ENST00000357250.6	collagen, type IX, alpha 1	9	2	0	2	0	0	hsa-miR-484				-0.1	-0.16	N/A
SCAMP5	ENST00000425597.3	secretory carrier membrane protein 5	127	2	0	0	2	0	hsa-miR-3155a				-0.1	-0.1	N/A
PREPL	ENST00000541738.1	prolyl endopeptidase-like	612	1	0	0	1	1	hsa-miR-3155a				-0.1	-0.13	N/A
GPM6A	ENST00000280187.7	glycoprotein M6A	335	1	0	0	1	0	hsa-miR-3155a				-0.1	-0.1	N/A
PLXDC2	ENST00000377252.4	plexin domain containing 2	506	3	0	1	2	3	hsa-miR-3155a				-0.1	-0.17	N/A
ARPC4-TTLL3	ENST00000397256.1	ARPC4-TTLL3 readthrough	10	3	1	2	0	0	hsa-miR-3155a				-0.1	-0.5	N/A
SEMA5A	ENST00000382496.5	sema domain, seven thrombospondin repeats (type 1 and type 1-like), transmembrane domain (TM) and short cytoplasmic domain, (semaphorin) 5A	98	1	0	1	0	2	hsa-miR-3155a				-0.1	-0.13	N/A
DOT1L	ENST00000398665.3	DOT1-like histone H3K79 methyltransferase	439	3	0	3	0	2	hsa-miR-3155a				-0.1	-0.12	N/A
AHCY	ENST00000217426.2	adenosylhomocysteinase	27	2	0	2	0	1	hsa-miR-3155a				-0.1	-0.15	N/A
SNAPC5	ENST00000566658.1	small nuclear RNA activating complex, polypeptide 5, 19kDa	211	1	0	1	0	0	hsa-miR-3155a				-0.1	-0.21	N/A
HS3ST1	ENST00000002596.5	heparan sulfate (glucosamine) 3-O-sulfotransferase 1	9	4	1	1	2	4	hsa-miR-484				-0.1	-0.19	N/A
IRGQ	ENST00000422989.1	immunity-related GTPase family, Q	62	3	0	0	3	3	hsa-miR-3155a				-0.1	-0.12	N/A
KIAA1257	ENST00000265068.5	KIAA1257	5	2	0	0	2	5	hsa-miR-3155a				-0.1	-0.1	N/A
AGAP2	ENST00000257897.3	ArfGAP with GTPase domain, ankyrin repeat and PH domain 2	12	1	0	1	0	1	hsa-miR-484				-0.1	-0.1	N/A
UGT3A1	ENST00000274278.3	UDP glycosyltransferase 3 family, polypeptide A1	90	1	0	1	0	2	hsa-miR-484				-0.1	-0.1	N/A
GPR55	ENST00000392040.1	G protein-coupled receptor 55	5	1	0	1	0	1	hsa-miR-484				-0.1	-0.1	N/A
ISX	ENST00000308700.6	intestine-specific homeobox	251	1	0	0	1	1	hsa-miR-3155a				-0.1	-0.1	N/A
[truncated: 2,939 more rows]
